# Supplementary material for: Toward an open‐source 3D‐printable laboratory
Source: Appl Plant Sci. 2024 Jan 18;12(1):e11562. doi: 10.1002/aps3.11562 (PMC10873812; doi:10.1002/aps3.11562)
Supplement: Supplementary file 1 — Appendix S1. 3D‐printable lab equipment found on common 3D print design repositories. [file APS3-12-e11562-s005.xlsx]

## Sheet: Sheet1
McNair et al.—Applications in Plant Sciences 2024 12(1)—Data Supplement S1
DOI 10.1002/aps3.11562
Appendix S1. 3D-printable lab equipment found on common 3D print design repositories.
NIH Print Exchange (n=217), Printables (n=340), Thingiverse (n=754)
URL	Name of Design	Repository
https://3dprint.nih.gov/discover/3dpx-016293	MOD3D System of Live Cell Chambers for microscopy	NIH 3D Print Exchange
https://3dprint.nih.gov/discover/3dpx-000117	Microscope dish adapter	NIH 3D Print Exchange
https://3dprint.nih.gov/discover/3dpx-000119	Eptube holder	NIH 3D Print Exchange
https://3dprint.nih.gov/discover/3dpx-000121	Minishaker adapter	NIH 3D Print Exchange
https://3dprint.nih.gov/discover/3dpx-000122	Flow chamber	NIH 3D Print Exchange
https://3dprint.nih.gov/discover/3dpx-000125	Agarose gel comb - 14 wells	NIH 3D Print Exchange
https://3dprint.nih.gov/discover/3dpx-000127	96 well plate adaptor	NIH 3D Print Exchange
https://3dprint.nih.gov/discover/3dpx-000131	Bottle Holders	NIH 3D Print Exchange
https://3dprint.nih.gov/discover/3dpx-000303	96 Microwell Plate	NIH 3D Print Exchange
https://3dprint.nih.gov/discover/3dpx-000304	A Fully Printable Microscope	NIH 3D Print Exchange
https://3dprint.nih.gov/discover/3dpx-000310	Flask Tilt	NIH 3D Print Exchange
https://3dprint.nih.gov/discover/3dpx-000367	Pipette Tip Transfer Tool	NIH 3D Print Exchange
https://3dprint.nih.gov/discover/3dpx-000429	15-Well Vial Holder	NIH 3D Print Exchange
https://3dprint.nih.gov/discover/3dpx-000430	96-Well Paper Microzone Plate Holder	NIH 3D Print Exchange
https://3dprint.nih.gov/discover/3dpx-000490	Tube Rack	NIH 3D Print Exchange
https://3dprint.nih.gov/discover/3dpx-000491	iPhone microscope adapter	NIH 3D Print Exchange
https://3dprint.nih.gov/discover/3dpx-000492	Nikon Stage Insert	NIH 3D Print Exchange
https://3dprint.nih.gov/discover/3dpx-000493	pH electrode holder	NIH 3D Print Exchange
https://3dprint.nih.gov/discover/3dpx-000494	SDS-PAGE 0.75mm gel comb	NIH 3D Print Exchange
https://3dprint.nih.gov/discover/3dpx-000505	Gel Cracker	NIH 3D Print Exchange
https://3dprint.nih.gov/discover/3dpx-000550	Universal Portrait/Landscape Tecan EVO One-Place MTP Carrier	NIH 3D Print Exchange
https://3dprint.nih.gov/discover/3dpx-000606	Micromanipulator	NIH 3D Print Exchange
https://3dprint.nih.gov/discover/3dpx-000607	Biropette: 3D printable micropipette	NIH 3D Print Exchange
https://3dprint.nih.gov/discover/3dpx-000608	PhoneScope	NIH 3D Print Exchange
https://3dprint.nih.gov/discover/3dpx-000609	Raspberry Pi Scope	NIH 3D Print Exchange
https://3dprint.nih.gov/discover/3dpx-000684	Orbital Shaker	NIH 3D Print Exchange
https://3dprint.nih.gov/discover/3dpx-000703	PCR tube rack	NIH 3D Print Exchange
https://3dprint.nih.gov/discover/3dpx-000729	DNA model with support	NIH 3D Print Exchange
https://3dprint.nih.gov/discover/3dpx-000735	96-well connected grid PDMS mold (384 well type)	NIH 3D Print Exchange
https://3dprint.nih.gov/discover/3dpx-000746	Parametric Microscope Slide Holder	NIH 3D Print Exchange
https://3dprint.nih.gov/discover/3dpx-000768	3D Bot	NIH 3D Print Exchange
https://3dprint.nih.gov/discover/3dpx-000769	Vortex Mixer	NIH 3D Print Exchange
https://3dprint.nih.gov/discover/3dpx-000774	Open Source Fluoroscope	NIH 3D Print Exchange
https://3dprint.nih.gov/discover/3dpx-000776	Modular Test Tube Rack	NIH 3D Print Exchange
https://3dprint.nih.gov/discover/3dpx-000851	Rectangular tube holder with tight-fitting lid for environmental isolation	NIH 3D Print Exchange
https://3dprint.nih.gov/discover/3dpx-000889	The BYB Maniplulator	NIH 3D Print Exchange
https://3dprint.nih.gov/discover/3dpx-001082	Circular & rectangular hole calibration piece (sub mm)	NIH 3D Print Exchange
https://3dprint.nih.gov/discover/3dpx-001228	Lid and comb portion of casting mold for horizontal PAGE	NIH 3D Print Exchange
https://3dprint.nih.gov/discover/3dpx-001229	Tray portion of casting mold for horizontal PAGE	NIH 3D Print Exchange
https://3dprint.nih.gov/discover/3dpx-001230	coverslip spinner holder	NIH 3D Print Exchange
https://3dprint.nih.gov/discover/3dpx-001318	Gel Combs (1.5mm Mini Gels)	NIH 3D Print Exchange
https://3dprint.nih.gov/discover/3dpx-001488	50ml tube holder	NIH 3D Print Exchange
https://3dprint.nih.gov/discover/3dpx-001726	75mm Glass Slide and 35mm Culture dish Leica Microscope Insert	NIH 3D Print Exchange
https://3dprint.nih.gov/discover/3dpx-001748	6-Tube homogenizer attachment for reciprocating motor	NIH 3D Print Exchange
https://3dprint.nih.gov/discover/3dpx-001868	PoliScience water bath tray	NIH 3D Print Exchange
https://3dprint.nih.gov/discover/3dpx-002032	Petri Dish	NIH 3D Print Exchange
https://3dprint.nih.gov/discover/3dpx-002039	Frame for 12 channel Corning disposable Reservoir Liner	NIH 3D Print Exchange
https://3dprint.nih.gov/discover/3dpx-002072	centrifuge cartridge holder	NIH 3D Print Exchange
https://3dprint.nih.gov/discover/3dpx-002079	one handed lid opener	NIH 3D Print Exchange
https://3dprint.nih.gov/discover/3dpx-002082	tube carousel	NIH 3D Print Exchange
https://3dprint.nih.gov/discover/3dpx-002084	Grab Tool	NIH 3D Print Exchange
https://3dprint.nih.gov/discover/3dpx-002093	Customizable Perforated Cylindrical Plate	NIH 3D Print Exchange
https://3dprint.nih.gov/discover/3dpx-002094	Customizable Square Array of Cylinders	NIH 3D Print Exchange
https://3dprint.nih.gov/discover/3dpx-002095	Customizable Chopper Wheel	NIH 3D Print Exchange
https://3dprint.nih.gov/discover/3dpx-002096	Mobile Phone Attachment for Assessment of Capillary Refill Time	NIH 3D Print Exchange
https://3dprint.nih.gov/discover/3dpx-002102	Replistruder Syringe-Based Extruder	NIH 3D Print Exchange
https://3dprint.nih.gov/discover/3dpx-002103	Square Filter Holder for Open-source Optics	NIH 3D Print Exchange
https://3dprint.nih.gov/discover/3dpx-002112	Parametric open-source chopper wheel	NIH 3D Print Exchange
https://3dprint.nih.gov/discover/3dpx-002130	The SpecPhone: A 3D-Printable Smartphone Spectrophotometer	NIH 3D Print Exchange
https://3dprint.nih.gov/discover/3dpx-002131	Open-source mirror holder	NIH 3D Print Exchange
https://3dprint.nih.gov/discover/3dpx-002133	Open-source lens holder	NIH 3D Print Exchange
https://3dprint.nih.gov/discover/3dpx-002142	Laboratory Electric Stirrer	NIH 3D Print Exchange
https://3dprint.nih.gov/discover/3dpx-002144	Customizable array of cylinders	NIH 3D Print Exchange
https://3dprint.nih.gov/discover/3dpx-002164	Insulated test-tube carrier	NIH 3D Print Exchange
https://3dprint.nih.gov/discover/3dpx-002166	3-point clamp	NIH 3D Print Exchange
https://3dprint.nih.gov/discover/3dpx-002168	Sample Rotator Components	NIH 3D Print Exchange
https://3dprint.nih.gov/discover/3dpx-002171	Modular PC104 Case	NIH 3D Print Exchange
https://3dprint.nih.gov/discover/3dpx-002195	96 well plate holder	NIH 3D Print Exchange
https://3dprint.nih.gov/discover/3dpx-002332	Insulated test tube container	NIH 3D Print Exchange
https://3dprint.nih.gov/discover/3dpx-002349	Sample Rotator / Mixer	NIH 3D Print Exchange
https://3dprint.nih.gov/discover/3dpx-002413	Rockefeller University BD FACSAria2-3 Water-Cooled Sort Collection Integrated Tube Holder 50-5-5	NIH 3D Print Exchange
https://3dprint.nih.gov/discover/3dpx-002415	Rockefeller University BD FACSAria2-3 Water-Cooled Sort Collection Integrated Tube Holder 5-15-5-5	NIH 3D Print Exchange
https://3dprint.nih.gov/discover/3dpx-002522	Screw Titration Blocks for Swivel Cap 2.0 and Microdrives	NIH 3D Print Exchange
https://3dprint.nih.gov/discover/3dpx-002650	Graduated mold for US gel	NIH 3D Print Exchange
https://3dprint.nih.gov/discover/3dpx-002873	analytical ultracentrifugation double sector centerpiece	NIH 3D Print Exchange
https://3dprint.nih.gov/discover/3dpx-003182	Laboratory Sample Rotator	NIH 3D Print Exchange
https://3dprint.nih.gov/discover/3dpx-003287	Laboratory Sample Rotator	NIH 3D Print Exchange
https://3dprint.nih.gov/discover/3dpx-003288	Laboratory Sample Rotator and Shaker with onboard Microcontroller	NIH 3D Print Exchange
https://3dprint.nih.gov/discover/3dpx-003400	Rockefeller University BD FACSAria2-3 Water-Cooled Sort Collection Integrated Tube Holder 50-50	NIH 3D Print Exchange
https://3dprint.nih.gov/discover/3dpx-003401	Rockefeller University BD FACSAria2-3 Water-Cooled Sort Collection Integrated Tube Holder 50-15	NIH 3D Print Exchange
https://3dprint.nih.gov/discover/3dpx-003524	custom lid for CytoOne 24 well plate	NIH 3D Print Exchange
https://3dprint.nih.gov/discover/3dpx-003761	NMR holder	NIH 3D Print Exchange
https://3dprint.nih.gov/discover/3dpx-003849	50 mL centrifuge adapter for PELCO R2 rotator	NIH 3D Print Exchange
https://3dprint.nih.gov/discover/3dpx-003850	STAGE ADAPTER FOR DISSECTING SCOPE	NIH 3D Print Exchange
https://3dprint.nih.gov/discover/3dpx-003925	gel comb 0.75 mm with larger pockets	NIH 3D Print Exchange
https://3dprint.nih.gov/discover/3dpx-003962	Sieve	NIH 3D Print Exchange
https://3dprint.nih.gov/discover/3dpx-003969	MOST - Recyclebot Material Feed Auger System	NIH 3D Print Exchange
https://3dprint.nih.gov/discover/3dpx-003975	Dremel Stand - Benchtop Workstation	NIH 3D Print Exchange
https://3dprint.nih.gov/discover/3dpx-004001	Glass Slide Dryer	NIH 3D Print Exchange
https://3dprint.nih.gov/discover/3dpx-004041	Nutating Shaker Table Bed Extender	NIH 3D Print Exchange
https://3dprint.nih.gov/discover/3dpx-004080	Automated Hummingbird Feeder	NIH 3D Print Exchange
https://3dprint.nih.gov/discover/3dpx-004082	Soil Sieve	NIH 3D Print Exchange
https://3dprint.nih.gov/discover/3dpx-004753	Towers Of Hanoi	NIH 3D Print Exchange
https://3dprint.nih.gov/discover/3dpx-004768	3D Topographic Map	NIH 3D Print Exchange
https://3dprint.nih.gov/discover/3dpx-004774	Safety Switch Cover - Hinged	NIH 3D Print Exchange
https://3dprint.nih.gov/discover/3dpx-004890	Test Tube Rack for 15mm Tubes (16 slots)	NIH 3D Print Exchange
https://3dprint.nih.gov/discover/3dpx-007481	1 ml Syringe Pipette	NIH 3D Print Exchange
https://3dprint.nih.gov/discover/3dpx-007483	3 ml Syringe Pipette	NIH 3D Print Exchange
https://3dprint.nih.gov/discover/3dpx-007484	5 ml Syringe Pipette	NIH 3D Print Exchange
https://3dprint.nih.gov/discover/3dpx-007485	10 ml Syringe Pipette	NIH 3D Print Exchange
https://3dprint.nih.gov/discover/3dpx-007859	Sample Box	NIH 3D Print Exchange
https://3dprint.nih.gov/discover/3dpx-007972	Dual sided imaging chambers for whole mount samples	NIH 3D Print Exchange
https://3dprint.nih.gov/discover/3dpx-008004	Open Source Nutating Mixer	NIH 3D Print Exchange
https://3dprint.nih.gov/discover/3dpx-008207	Sample positioning device	NIH 3D Print Exchange
https://3dprint.nih.gov/discover/3dpx-008211	3D Rotman Lens	NIH 3D Print Exchange
https://3dprint.nih.gov/discover/3dpx-008229	Vacuum Ejector	NIH 3D Print Exchange
https://3dprint.nih.gov/discover/3dpx-008323	Single wafer box for wafer quarters (v2)	NIH 3D Print Exchange
https://3dprint.nih.gov/discover/3dpx-008535	50ml shaker rack	NIH 3D Print Exchange
https://3dprint.nih.gov/discover/3dpx-008537	18 well western blot comb	NIH 3D Print Exchange
https://3dprint.nih.gov/discover/3dpx-008569	Universal open-source printhead for 3D bioprinting	NIH 3D Print Exchange
https://3dprint.nih.gov/discover/3dpx-008944	small test tube holder for freezing block	NIH 3D Print Exchange
https://3dprint.nih.gov/discover/3dpx-008994	Universal Clip-On: Cyclone Sampler Holder	NIH 3D Print Exchange
https://3dprint.nih.gov/discover/3dpx-009008	12 tube magnetic separator	NIH 3D Print Exchange
https://3dprint.nih.gov/discover/3dpx-009009	12 tube separator with round edges	NIH 3D Print Exchange
https://3dprint.nih.gov/discover/3dpx-009010	Flexure micropositioning device	NIH 3D Print Exchange
https://3dprint.nih.gov/discover/3dpx-009013	Storage of Sample Boxes	NIH 3D Print Exchange
https://3dprint.nih.gov/discover/3dpx-009261	analytical ultracentrifugation 1.75 mm and 1.5 mm pathlength centerpiece	NIH 3D Print Exchange
https://3dprint.nih.gov/discover/3dpx-009288	Laboratory Rocker/Shaker/Mixer	NIH 3D Print Exchange
https://3dprint.nih.gov/discover/3dpx-009402	General Bio Safety Cabinet 6’	NIH 3D Print Exchange
https://3dprint.nih.gov/discover/3dpx-009621	Stackable Freezer Bin	NIH 3D Print Exchange
https://3dprint.nih.gov/discover/3dpx-009765	microscope slide (25x75) with inset (22x22)	NIH 3D Print Exchange
https://3dprint.nih.gov/discover/3dpx-009768	small slidebox	NIH 3D Print Exchange
https://3dprint.nih.gov/discover/3dpx-009953	Cord/Wire Winder	NIH 3D Print Exchange
https://3dprint.nih.gov/discover/3dpx-010031	3-D Printable Plastic Grinder	NIH 3D Print Exchange
https://3dprint.nih.gov/discover/3dpx-010032	Wall Mounted Glassware Drying Rack	NIH 3D Print Exchange
https://3dprint.nih.gov/discover/3dpx-010033	Custom PH Electrode Holder	NIH 3D Print Exchange
https://3dprint.nih.gov/discover/3dpx-010034	Centrifuge apparatus	NIH 3D Print Exchange
https://3dprint.nih.gov/discover/3dpx-010035	Test Tube Holder	NIH 3D Print Exchange
https://3dprint.nih.gov/discover/3dpx-010038	Drying rack for small lab tools	NIH 3D Print Exchange
https://3dprint.nih.gov/discover/3dpx-010041	Customizable Magnetic Test Tube Stand	NIH 3D Print Exchange
https://3dprint.nih.gov/discover/3dpx-010083	10cm culture dish adapter plate	NIH 3D Print Exchange
https://3dprint.nih.gov/discover/3dpx-010138	Glass Tilter Tester Appartus	NIH 3D Print Exchange
https://3dprint.nih.gov/discover/3dpx-010255	Custom Test Tube Holder [3D Printable]	NIH 3D Print Exchange
https://3dprint.nih.gov/discover/3dpx-010511	Stackable Freezer Bin	NIH 3D Print Exchange
https://3dprint.nih.gov/discover/3dpx-010666	Cotton Tip Applicator Holder	NIH 3D Print Exchange
https://3dprint.nih.gov/discover/3dpx-010720	TRIO Imaging Support Platform for Mice	NIH 3D Print Exchange
https://3dprint.nih.gov/discover/3dpx-010819	Dewar for tissue grinding in Liquid Nitrogen in Eppendorf tube	NIH 3D Print Exchange
https://3dprint.nih.gov/discover/3dpx-010875	Test tube rack	NIH 3D Print Exchange
https://3dprint.nih.gov/discover/3dpx-010915	LazyRA W-16: High-throughput Microfluidics and Protein Microarray Slide Processor (liquid handling robot compatible)	NIH 3D Print Exchange
https://3dprint.nih.gov/discover/3dpx-010991	Periodic table of elements	NIH 3D Print Exchange
https://3dprint.nih.gov/discover/3dpx-011214	Magnetic rack 1.5ml/2ml & 15ml	NIH 3D Print Exchange
https://3dprint.nih.gov/discover/3dpx-011230	Tool for calibration of Gilson Rainin PipetteMan	NIH 3D Print Exchange
https://3dprint.nih.gov/discover/3dpx-011298	Form 2 Tool holder	NIH 3D Print Exchange
https://3dprint.nih.gov/discover/3dpx-011324	cuvette rack	NIH 3D Print Exchange
https://3dprint.nih.gov/discover/3dpx-011745	Histology Plate 10 well v1	NIH 3D Print Exchange
https://3dprint.nih.gov/discover/3dpx-011746	Histology Plate 20 well v1.stl	NIH 3D Print Exchange
https://3dprint.nih.gov/discover/3dpx-011747	Histology Tray 10 well v1	NIH 3D Print Exchange
https://3dprint.nih.gov/discover/3dpx-011748	Histology Tray 20 well v1	NIH 3D Print Exchange
https://3dprint.nih.gov/discover/3dpx-011948	Owl Easy Cast Gel Comb (large wells)	NIH 3D Print Exchange
https://3dprint.nih.gov/discover/3dpx-012172	Freequenza Immunostaining Box	NIH 3D Print Exchange
https://3dprint.nih.gov/discover/3dpx-012212	38mm Tube Rack - 6 Place	NIH 3D Print Exchange
https://3dprint.nih.gov/discover/3dpx-012293	Universal Phone Level Mount	NIH 3D Print Exchange
https://3dprint.nih.gov/discover/3dpx-012299	Scalpel Holder	NIH 3D Print Exchange
https://3dprint.nih.gov/discover/3dpx-012304	Mill Collet Holder	NIH 3D Print Exchange
https://3dprint.nih.gov/discover/3dpx-012305	Parametric & Customizable Funnel	NIH 3D Print Exchange
https://3dprint.nih.gov/discover/3dpx-012312	Micropipette holder/stand	NIH 3D Print Exchange
https://3dprint.nih.gov/discover/3dpx-012320	3D Print Material Price Scale	NIH 3D Print Exchange
https://3dprint.nih.gov/discover/3dpx-012336	Helping Hands for Soldering Wires with Holder for Soldering Iron	NIH 3D Print Exchange
https://3dprint.nih.gov/discover/3dpx-012344	Tube Holder Adaptor for Cold Block	NIH 3D Print Exchange
https://3dprint.nih.gov/discover/3dpx-012346	3D printed tweezers	NIH 3D Print Exchange
https://3dprint.nih.gov/discover/3dpx-012372	Bug Catching Box	NIH 3D Print Exchange
https://3dprint.nih.gov/discover/3dpx-012374	Mini Lathe	NIH 3D Print Exchange
https://3dprint.nih.gov/discover/3dpx-012381	Parametric Scoopula	NIH 3D Print Exchange
https://3dprint.nih.gov/discover/3dpx-012386	Adjustable Test Tube Holder	NIH 3D Print Exchange
https://3dprint.nih.gov/discover/3dpx-012403	Variable Size Test Tube Holder	NIH 3D Print Exchange
https://3dprint.nih.gov/discover/3dpx-012408	Water Quality Probe Holder	NIH 3D Print Exchange
https://3dprint.nih.gov/discover/3dpx-012409	Universal Phone Level Holder	NIH 3D Print Exchange
https://3dprint.nih.gov/discover/3dpx-012414	Open Sourced Printable Safety Glasses	NIH 3D Print Exchange
https://3dprint.nih.gov/discover/3dpx-012418	R8 Collet Holder	NIH 3D Print Exchange
https://3dprint.nih.gov/discover/3dpx-012443	Test Tube Drying Rack	NIH 3D Print Exchange
https://3dprint.nih.gov/discover/3dpx-012449	Resin Funnel and Stand	NIH 3D Print Exchange
https://3dprint.nih.gov/discover/3dpx-012452	DIY Automatic Sieve Shaker (Partial)	NIH 3D Print Exchange
https://3dprint.nih.gov/discover/3dpx-012453	Microscope Phone Adapter	NIH 3D Print Exchange
https://3dprint.nih.gov/discover/3dpx-012459	Athena II Delta 3D Printer Epoxy Resin Syringe Mod	NIH 3D Print Exchange
https://3dprint.nih.gov/discover/3dpx-012563	Angled cuvette holder for FluoroMax	NIH 3D Print Exchange
https://3dprint.nih.gov/discover/3dpx-012802	DIYbio Orbital Shaker v1.1	NIH 3D Print Exchange
https://3dprint.nih.gov/discover/3dpx-012879	Greiner 96-well plate (655 090)	NIH 3D Print Exchange
https://3dprint.nih.gov/discover/3dpx-012890	12 mm cover slip trough	NIH 3D Print Exchange
https://3dprint.nih.gov/discover/3dpx-012891	4-slide adapter for multiwell plate microscope holder	NIH 3D Print Exchange
https://3dprint.nih.gov/discover/3dpx-012895	18mm spaced 1.5 ml tube rack	NIH 3D Print Exchange
https://3dprint.nih.gov/discover/3dpx-012897	96 wellplate 25 degree holder	NIH 3D Print Exchange
https://3dprint.nih.gov/discover/3dpx-012898	96 wellplate 30 degree holder	NIH 3D Print Exchange
https://3dprint.nih.gov/discover/3dpx-012987	Ergonomic 96 Well Plate Adapter	NIH 3D Print Exchange
https://3dprint.nih.gov/discover/3dpx-012992	phone stand for slide imaging	NIH 3D Print Exchange
https://3dprint.nih.gov/discover/3dpx-013346	Adjustable Flow Restriction Device for Multiple Patient Lung Ventilation	NIH 3D Print Exchange
https://3dprint.nih.gov/discover/3dpx-013484	Multichannel Weighing Plate	NIH 3D Print Exchange
https://3dprint.nih.gov/discover/3dpx-013486	96 Well Filter Plate	NIH 3D Print Exchange
https://3dprint.nih.gov/discover/3dpx-013579	Magnetic rack for microtubes	NIH 3D Print Exchange
https://3dprint.nih.gov/discover/3dpx-013942	3DPX-013942	NIH 3D Print Exchange
https://3dprint.nih.gov/discover/3dpx-014037	Beaker Divider	NIH 3D Print Exchange
https://3dprint.nih.gov/discover/3dpx-014292	GCMS Vial Adapter	NIH 3D Print Exchange
https://3dprint.nih.gov/discover/3dpx-014293	Microcentrifuge Tube Adapter	NIH 3D Print Exchange
https://3dprint.nih.gov/discover/3dpx-014294	NMR Tube Adapter	NIH 3D Print Exchange
https://3dprint.nih.gov/discover/3dpx-014296	Test Tube Adapter	NIH 3D Print Exchange
https://3dprint.nih.gov/discover/3dpx-014334	Vial Cuvette Adapter	NIH 3D Print Exchange
https://3dprint.nih.gov/discover/3dpx-014498	Filter Adapter for a Digital Microscope Camera	NIH 3D Print Exchange
https://3dprint.nih.gov/discover/3dpx-014683	Hand-Powered Centrifuge	NIH 3D Print Exchange
https://3dprint.nih.gov/discover/3dpx-014701	Re-usable Microtome Tissue Embedding Mold and Base	NIH 3D Print Exchange
https://3dprint.nih.gov/discover/3dpx-014964	8 Row Magnetic Rack	NIH 3D Print Exchange
https://3dprint.nih.gov/discover/3dpx-015527	Microplate adapter for GFL shakers	NIH 3D Print Exchange
https://3dprint.nih.gov/discover/3dpx-015771	Casting Frame	NIH 3D Print Exchange
https://3dprint.nih.gov/discover/3dpx-015772	Two-Layer Eppendorf Holder	NIH 3D Print Exchange
https://3dprint.nih.gov/discover/3dpx-015775	V2_Casting Frame	NIH 3D Print Exchange
https://3dprint.nih.gov/discover/3dpx-015808	Centrifuge Spin Adapter for Face Down Multi-Well Plates	NIH 3D Print Exchange
https://3dprint.nih.gov/discover/3dpx-015956	Float Rack and Imaging System for LAMP Assay	NIH 3D Print Exchange
https://3dprint.nih.gov/discover/3dpx-015995	Shelf for freezer bins/boxes	NIH 3D Print Exchange
https://3dprint.nih.gov/discover/3dpx-016113	25mm Round Coverslip Holder	NIH 3D Print Exchange
https://3dprint.nih.gov/discover/3dpx-016137	Scintillation Vile Centrifuge Insert	NIH 3D Print Exchange
https://3dprint.nih.gov/discover/3dpx-016293	MOD3D System of Live Cell Chambers for microscopy	NIH 3D Print Exchange
https://3dprint.nih.gov/discover/3dpx-016424	Arctic White filter place centrifuge adapter	NIH 3D Print Exchange
https://3dprint.nih.gov/discover/3dpx-016489	Tools for assembling photoacoustic image quality test phantoms	NIH 3D Print Exchange
https://3dprint.nih.gov/discover/3dpx-016940	Vial sorting aides	NIH 3D Print Exchange
https://3dprint.nih.gov/discover/3dpx-017024	SDS-PAGE 0.75mm Gel Comb Remix	NIH 3D Print Exchange
https://3dprint.nih.gov/discover/3dpx-017331	1.5ml Tube Magnet Rack	NIH 3D Print Exchange
https://3dprint.nih.gov/discover/3dpx-017454	384 to 96-format Plate Adaptor	NIH 3D Print Exchange
https://3dprint.nih.gov/discover/3dpx-017500	3D printed calipers	NIH 3D Print Exchange
https://3dprint.nih.gov/discover/3dpx-017530	Mobilefuge	NIH 3D Print Exchange
https://3dprint.nih.gov/discover/3dpx-017560	6-well inserts and insert holder (IHC)	NIH 3D Print Exchange
https://www.printables.com/model/100039-petri-dish-rack	Petri Dish Rack by Be Me	NIH 3D Print Exchange
https://www.printables.com/model/100382-petri-dish-rack-low-material-9-x-90-mm	Petri Dish Rack Low Material 9 x 90 mm by JonoRig	NIH 3D Print Exchange
https://www.printables.com/model/100383-petri-dish-rack-square-9-x-90-mm	Petri Dish Rack Square 9 x 90 mm by JonoRig	NIH 3D Print Exchange
https://www.printables.com/model/100384-petri-dish-rack-9-x-90mm-plates	Petri Dish Rack, 9 x 90mm Plates by JonoRig	NIH 3D Print Exchange
https://www.printables.com/model/101367-magnatic-stirrer	Magnatic Stirrer by Max Siebenschläfer	NIH 3D Print Exchange
https://www.printables.com/model/103753-diy-10-laser-microscope-microscopio-laser-casero-8	DIY 10$ LASER Microscope - Microscopio LASER casero 8€ by Pinillos	NIH 3D Print Exchange
https://www.printables.com/model/104339-24-well-plates	24 well plates by Dr_Froggy_rD	NIH 3D Print Exchange
https://www.printables.com/model/106100-diy-atx-lab-bench-power-supply	DIY ATX Lab Bench Power Supply by sg_dev	NIH 3D Print Exchange
https://www.printables.com/model/1068-configurable-rack-for-hplc-and-other-vials	Configurable rack for HPLC and other vials by Dale	NIH 3D Print Exchange
https://www.printables.com/model/107197-drying-rack-for-small-lab-tools	Drying rack for small lab tools by EgonHeuson	NIH 3D Print Exchange
https://www.printables.com/model/107277-pipette-pipette-tip-and-test-tube-stand	Pipette, pipette tip and test tube stand by the_tro	NIH 3D Print Exchange
https://www.printables.com/model/107598-petri-dishes	Petri dishes by Julien	NIH 3D Print Exchange
https://www.printables.com/model/107707-magnet-stirrer-for-electric-drill	Magnet Stirrer for electric drill by Be Me	NIH 3D Print Exchange
https://www.printables.com/model/111308-test-tube-peg-rack-customizable	Test tube peg rack (customizable) by MaverickTse	NIH 3D Print Exchange
https://www.printables.com/model/113776-precision-applicator	Precision applicator by Jack	NIH 3D Print Exchange
https://www.printables.com/model/114116-tube-rack	Tube Rack by DocMike	NIH 3D Print Exchange
https://www.printables.com/model/114272-ball-mill	Ball Mill by Lucasfrit	NIH 3D Print Exchange
https://www.printables.com/model/114308-sorting-tray-with-funnel	Sorting Tray with Funnel by Area51	NIH 3D Print Exchange
https://www.printables.com/model/114530-millennium-falcon-tube-holder-improved	Millennium Falcon Tube Holder (improved) by AtomicVirology	NIH 3D Print Exchange
https://www.printables.com/model/115306-sem-stub-holders-electron-microscopy	SEM stub holders (Electron Microscopy) by vsaggiomo	NIH 3D Print Exchange
https://www.printables.com/model/115453-cuvette-holder-rack-10-cuvettes	Cuvette holder / rack (10 cuvettes) by vsaggiomo	NIH 3D Print Exchange
https://www.printables.com/model/115454-organ-nmr-tube-holder	Organ NMR tube holder by vsaggiomo	NIH 3D Print Exchange
https://www.printables.com/model/117306-micropipette-holder-socorex-acura-825	Micropipette holder (Socorex ACURA 825) by Lorro	NIH 3D Print Exchange
https://www.printables.com/model/121917-dsc-crucible-holder-with-numbered-cavities	DSC Crucible Holder with numbered cavities by B3rnd8	NIH 3D Print Exchange
https://www.printables.com/model/12290-swann-morton-scalpel-blade-extractor-single-and-bo	Swann Morton scalpel blade extractor (single and box) by M600	NIH 3D Print Exchange
https://www.printables.com/model/123448-clutch-gripper-mount	clutch gripper mount by Maschinist RaumZeitPiraten	NIH 3D Print Exchange
https://www.printables.com/model/123685-laboratory-clamp	laboratory clamp by Maschinist RaumZeitPiraten	NIH 3D Print Exchange
https://www.printables.com/model/124389-cable-tag-set	Cable Tag Set by Alego	NIH 3D Print Exchange
https://www.printables.com/model/124492-15ml-tube-rack-small-8-x-6	15ml Tube Rack (Small - 8 x 6) by moyerek	NIH 3D Print Exchange
https://www.printables.com/model/124812-lab-tool-holder	Lab Tool Holder by Engineer3DGeek	NIH 3D Print Exchange
https://www.printables.com/model/126010-test-tube-label-clip	Test tube label clip by MaverickTse	NIH 3D Print Exchange
https://www.printables.com/model/126139-jaws-nmr-holder	JAWS NMR Holder by vsaggiomo	NIH 3D Print Exchange
https://www.printables.com/model/126610-wz5005-power-supply	WZ5005 Power supply by Yanev	NIH 3D Print Exchange
https://www.printables.com/model/126650-microplate-adapter-for-tristar2-multimode-reader-l	Microplate adapter for Tristar2 Multimode Reader LB942 by Marius Mihasan	NIH 3D Print Exchange
https://www.printables.com/model/126655-vortex-genie-2-attachments-for-bead-beating	Vortex Genie 2 Attachments for bead beating by Marius Mihasan	NIH 3D Print Exchange
https://www.printables.com/model/126805-microplate-adapter-for-gfl-shakers	Microplate adapter for GFL shakers by Marius Mihasan	NIH 3D Print Exchange
https://www.printables.com/model/127740-ultimate-laboratory-bench-organizer	Ultimate Laboratory Bench Organizer by vsaggiomo	NIH 3D Print Exchange
https://www.printables.com/model/128013-tube-adaptor-15-ml-to-5-ml-for-akta-start	Tube adaptor (15 mL to 5 mL) for AKTA Start by AtomicVirology	NIH 3D Print Exchange
https://www.printables.com/model/128047-ja-2550-tube-holder	JA-25.50 tube holder by AtomicVirology	NIH 3D Print Exchange
https://www.printables.com/model/128061-50-ml-falcon-tube-holder	50 mL Falcon Tube Holder by AtomicVirology	NIH 3D Print Exchange
https://www.printables.com/model/128219-15-ml-falcon-tube-holder	15 mL Falcon tube holder by AtomicVirology	NIH 3D Print Exchange
https://www.printables.com/model/128545-150mm-crystalizing-dish-grate	150mm Crystalizing Dish Grate by biscuitless	NIH 3D Print Exchange
https://www.printables.com/model/128546-150mm-crystalizing-dish-magnetic-stirrer-cover	150mm Crystalizing Dish Magnetic Stirrer Cover by biscuitless	NIH 3D Print Exchange
https://www.printables.com/model/129085-microscope-slide-stainer	Microscope Slide Stainer by Greg	NIH 3D Print Exchange
https://www.printables.com/model/129795-3d-printed-diy-cnc-dremel-cnc-remix	3D Printed DIY CNC - Dremel CNC Remix by Aviran_N	NIH 3D Print Exchange
https://www.printables.com/model/129838-tape-dispenser-multi-sizemodular	Tape Dispenser, Multi-size/Modular by Miguel M.	NIH 3D Print Exchange
https://www.printables.com/model/131190-bike-particle-accelerator	Bike Particle Accelerator by vsaggiomo	NIH 3D Print Exchange
https://www.printables.com/model/131315-dsc-crucible-holder-with-numbered-cavities-mmu-ver	DSC Crucible Holder with numbered cavities MMU-version by B3rnd8	NIH 3D Print Exchange
https://www.printables.com/model/131833-orbital-shaker-diybio	Orbital Shaker DIYBio by dkrider	NIH 3D Print Exchange
https://www.printables.com/model/131991-parametric-microscope-slide-holder	Parametric microscope slide holder by CGrassin	NIH 3D Print Exchange
https://www.printables.com/model/132083-adjustable-lab-stand-with-clamp	Adjustable Lab Stand with Clamp by APPSolute	NIH 3D Print Exchange
https://www.printables.com/model/132236-case-for-stc-100-temperature-controller	Case for STC-100 Temperature Controller by LoboCNC	NIH 3D Print Exchange
https://www.printables.com/model/132488-remix-kirby-fume-extractor-for-9v-and-a-60x60mm-fa	Remix Kirby Fume Extractor for 9V and a 60x60mm fan by genos	NIH 3D Print Exchange
https://www.printables.com/model/133488-parallel-jaw-pliers	Parallel Jaw Pliers by mdkendall	NIH 3D Print Exchange
https://www.printables.com/model/134120-50ml-conical-tube-darkness-storage-canister-with-s	50mL conical tube darkness storage canister with screw-on lid by njmck	NIH 3D Print Exchange
https://www.printables.com/model/135762-15ml-falcon-tube-rack	15ml Falcon Tube Rack by DSpecter	NIH 3D Print Exchange
https://www.printables.com/model/136867-microscope-adapter-for-dslr	microscope adapter for dslr by majstor	NIH 3D Print Exchange
https://www.printables.com/model/138529-50ml-falcon-1ml-cryovial-falcon-rack	50ml Falcon + 1ml Cryovial / Falcon Rack by DSpecter	NIH 3D Print Exchange
https://www.printables.com/model/139396-tape-roll-adaptor	Tape Roll Adaptor by AtomicVirology	NIH 3D Print Exchange
https://www.printables.com/model/139401-midiprep-rack-15-ml-conical-tube-adaptor	Midiprep rack 15 mL conical tube adaptor by AtomicVirology	NIH 3D Print Exchange
https://www.printables.com/model/140012-support-for-microscope-slides	Support for Microscope Slides by AstroVest	NIH 3D Print Exchange
https://www.printables.com/model/141844-sds-page-gel-doc-imager-box-for-smartphones	SDS-PAGE gel doc imager box for smartphones by njmck	NIH 3D Print Exchange
https://www.printables.com/model/141845-thermo-fisher-magnetic-stirrer-stand	Thermo Fisher magnetic stirrer stand by njmck	NIH 3D Print Exchange
https://www.printables.com/model/141851-225ml-conical-centrifuge-tube-rack-2x-4x-and-6x-mo	225mL Conical Centrifuge Tube Rack (2x, 4x, and 6x models) by njmck	NIH 3D Print Exchange
https://www.printables.com/model/142550-aquarium-test-tube-holder	Aquarium Test Tube Holder by Ekoda Design	NIH 3D Print Exchange
https://www.printables.com/model/144740-rack-for-washing-illumina-glass-back-plates	Rack for washing Illumina glass back plates by Robert	NIH 3D Print Exchange
https://www.printables.com/model/144784-petri-dish-cap	Petri Dish Cap by wavexx	NIH 3D Print Exchange
https://www.printables.com/model/144818-rudimentary-phone-microscope-ocular-adapter-31-34m	Rudimentary phone / microscope ocular adapter (31-34mm OD) by wavexx	NIH 3D Print Exchange
https://www.printables.com/model/144823-deluxe-eppendorf-pipette-holder	Deluxe Eppendorf pipette holder by wavexx	NIH 3D Print Exchange
https://www.printables.com/model/146862-falcon-tube-50-ml-holder-x6	Falcon Tube 50 mL Holder x6 by Patrick Straz	NIH 3D Print Exchange
https://www.printables.com/model/147780-cranked-angled-precision-tweezers-3d-folding	Cranked / Angled Precision Tweezers - 3D Folding by Fozi	NIH 3D Print Exchange
https://www.printables.com/model/148153-imperial-star-destroyer-15-ml-falcon-tube-holder	Imperial Star Destroyer 15 mL Falcon tube holder by AtomicVirology	NIH 3D Print Exchange
https://www.printables.com/model/148392-bookshelf-homelab-micro-rack	Bookshelf Homelab Micro Rack by pfs	NIH 3D Print Exchange
https://www.printables.com/model/149039-foldable-hook	Foldable hook by RostaP	NIH 3D Print Exchange
https://www.printables.com/model/14935-48-slides-storage-box-with-lid	48 slides storage box with lid by Ignis Veneficus	NIH 3D Print Exchange
https://www.printables.com/model/152453-12mm-test-tube-holderstorage-box-for-9-tubes-eduop	12mm Test tube holder/storage box for 9 tubes (Edu/OpenBio) by NWSpitfire	NIH 3D Print Exchange
https://www.printables.com/model/155120-nano-vise-v2-by-prima	Nano Vise V2 by PRIma by PRIma	NIH 3D Print Exchange
https://www.printables.com/model/158029-eppendorf-tube-rack	Eppendorf tube rack by Tomas Kral	NIH 3D Print Exchange
https://www.printables.com/model/159132-test-tube-rackholder-3-sizes	Test Tube Rack/Holder 3 sizes by Machu	NIH 3D Print Exchange
https://www.printables.com/model/159138-test-tube-rackholder-variant-2	Test Tube Rack/Holder variant 2 by Machu	NIH 3D Print Exchange
https://www.printables.com/model/159355-quick-print-50-ml-centrifuge-tube-holder	Quick Print 50 mL Centrifuge Tube Holder by DrBenC	NIH 3D Print Exchange
https://www.printables.com/model/159384-crystal-microscope-slide-transport-box	Crystal Microscope Slide Transport Box by DrBenC	NIH 3D Print Exchange
https://www.printables.com/model/159910-optical-microscope	Optical Microscope by Everett Ramer	NIH 3D Print Exchange
https://www.printables.com/model/160982-magnetic-bead-tube-rack	Magnetic Bead Tube Rack by SteveW91	NIH 3D Print Exchange
https://www.printables.com/model/160999-dual-vortex-adaptor	Dual Vortex Adaptor by SteveW91	NIH 3D Print Exchange
https://www.printables.com/model/161014-bead-dispenser-for-barocycler-tube-holder	Bead Dispenser for Barocycler Tube Holder by SteveW91	NIH 3D Print Exchange
https://www.printables.com/model/161016-vortex-accessories	Vortex Accessories by SteveW91	NIH 3D Print Exchange
https://www.printables.com/model/161025-5-ml-tube-holder-for-qiagen24-tissue-lyser	5 mL tube holder for QIAGEN24 tissue lyser by SteveW91	NIH 3D Print Exchange
https://www.printables.com/model/161028-54-microbube-holder-for-barocycler-tubes	54 microbube holder for barocycler tubes by SteveW91	NIH 3D Print Exchange
https://www.printables.com/model/161032-lysis-bead-dispenser-for-96-well-format	Lysis bead dispenser for 96 well format by SteveW91	NIH 3D Print Exchange
https://www.printables.com/model/161033-adapter-sleeve-for-15-to-05-ml-eppendorf-tube	adapter sleeve for 1.5 to 0.5 ml eppendorf tube by SteveW91	NIH 3D Print Exchange
https://www.printables.com/model/161042-barocycler-tube-tray	Barocycler tube tray by SteveW91	NIH 3D Print Exchange
https://www.printables.com/model/161044-barocycler-cartridge-holder-for-qiagen-tissuelyser	Barocycler Cartridge Holder for QIAGEN TissueLyserII by SteveW91	NIH 3D Print Exchange
https://www.printables.com/model/161054-eppendorf-tube-gasket-for-fastprep-24	Eppendorf Tube Gasket for FastPrep-24 by SteveW91	NIH 3D Print Exchange
https://www.printables.com/model/161058-barocycler-tube-insert-for-15-ml-eppendorf-tube	Barocycler Tube Insert for 1.5 mL Eppendorf Tube by SteveW91	NIH 3D Print Exchange
https://www.printables.com/model/161074-single-tube-1mm-bead-dispenser	Single Tube 1mm Bead Dispenser by SteveW91	NIH 3D Print Exchange
https://www.printables.com/model/162460-well-plate-rulers	Well Plate Rulers by wavexx	NIH 3D Print Exchange
https://www.printables.com/model/163927-corning-250ml-easy-grip-container-light-shield	Corning 250ml Easy Grip container / light shield by wavexx	NIH 3D Print Exchange
https://www.printables.com/model/164481-50ml-centrifuge-tube-dark-cover	50ml Centrifuge tube dark cover by MartyS	NIH 3D Print Exchange
https://www.printables.com/model/165421-universal-microscope-phone-camera-adaptor	Universal Microscope-Phone Camera Adaptor by Dauntless	NIH 3D Print Exchange
https://www.printables.com/model/166599-28-mm-vial-rack	28 mm Vial Rack by kblazewicz	NIH 3D Print Exchange
https://www.printables.com/model/1684-another-lab-plate-vortexshaker-from-a-140-mm-fan	Another Lab plate vortex/shaker from a 140 mm fan by Franz	NIH 3D Print Exchange
https://www.printables.com/model/168667-microscope-slide-holder-dry-rack	Microscope Slide Holder / dry rack by Spotmatic	NIH 3D Print Exchange
https://www.printables.com/model/168669-mobile-camera-to-microscope-spacer	Mobile Camera to Microscope ( Spacer ) by Spotmatic	NIH 3D Print Exchange
https://www.printables.com/model/168670-drosophila-tube-rack	Drosophila tube rack by Spotmatic	NIH 3D Print Exchange
https://www.printables.com/model/169338-tinkermicroscope-mk1-a-3d-printed-microscope-with-	tinkerMicroscope MK1, a 3d printed microscope with mechanical stage and Royal Microscopical Society-threaded objectives by Tinkerheart	NIH 3D Print Exchange
https://www.printables.com/model/16996-airmanagerv2-recirculating-air-filter-for-3d-print	AirManagerV2 recirculating air filter for 3d printing enclosure by SCHWEINERT.COM	NIH 3D Print Exchange
https://www.printables.com/model/171162-coverslip-holder-22-x-22-mm	Coverslip Holder (22 x 22 mm) by Matthew B	NIH 3D Print Exchange
https://www.printables.com/model/171167-tipnoflip-stabilizer-for-thermo-scientific-art-10-	TipNoFlip - Stabilizer for Thermo Scientific ART 10 µL Tip Box by Matthew B	NIH 3D Print Exchange
https://www.printables.com/model/171170-pcr-qpcr-plate-loading-guide	PCR qPCR Plate Loading Guide by Matthew B	NIH 3D Print Exchange
https://www.printables.com/model/171172-02-ml-pcr-tube-rotor-for-mini-microcentrifuge	0.2 mL PCR Tube Rotor for Mini-Microcentrifuge by Matthew B	NIH 3D Print Exchange
https://www.printables.com/model/171175-250-ml-laboratory-flask-holder	250 mL Laboratory Flask Holder by Matthew B	NIH 3D Print Exchange
https://www.printables.com/model/171187-freezer-box-insert-for-02-ml-pcr-tubes-tube-strips	Freezer Box Insert for 0.2 mL PCR Tubes & Tube Strips by Matthew B	NIH 3D Print Exchange
https://www.printables.com/model/171284-1550ml-conical-tube-holder	15/50mL Conical Tube Holder by VoodooScience	NIH 3D Print Exchange
https://www.printables.com/model/171364-storage-tray-for-barocycler-caps	Storage Tray for Barocycler Caps by SteveW91	NIH 3D Print Exchange
https://www.printables.com/model/171367-barocycler-cap-tray-sorter	Barocycler Cap Tray Sorter by SteveW91	NIH 3D Print Exchange
https://www.printables.com/model/171536-interlocking-tube-rack-stand-10-x-50-ml	Interlocking tube rack stand (10 x 50 ml) by Baltojikale	NIH 3D Print Exchange
https://www.printables.com/model/171670-particle-analysis-mesh-funnel	Particle Analysis Mesh Funnel by DrScienceBox	NIH 3D Print Exchange
https://www.printables.com/model/172081-3d-printed-slide-box	3D Printed Slide Box by Blablabliam	NIH 3D Print Exchange
https://www.printables.com/model/1724-compact-battery-and-usb-powered-magnetic-stirrer	Compact, battery and USB powered, magnetic stirrer by Martin_au	NIH 3D Print Exchange
https://www.printables.com/model/174515-gridfinity-pick-tweezer-racks-by-zack-freedman	Gridfinity Pick + Tweezer Racks by Zack Freedman by _cybermouse_	NIH 3D Print Exchange
https://www.printables.com/model/175480-chemistry-magnet-fisher	Chemistry magnet Fisher by 01101001	NIH 3D Print Exchange
https://www.printables.com/model/177767-19mm-desiccator-rack	19mm Desiccator rack by Aaron	NIH 3D Print Exchange
https://www.printables.com/model/177794-fred-with-cowboy-hat-as-a-tube-holder	Fred with Cowboy Hat as a Tube Holder by Aaron	NIH 3D Print Exchange
https://www.printables.com/model/179736-modular-eppendorf-tube-rack-v20	Modular Eppendorf Tube Rack V2.0 by destroyer2012	NIH 3D Print Exchange
https://www.printables.com/model/179737-petri-dish-gripper-for-opentrons	Petri Dish Gripper for OpenTrons by destroyer2012	NIH 3D Print Exchange
https://www.printables.com/model/179747-modular-magnetic-tube-rack	Modular magnetic tube rack by destroyer2012	NIH 3D Print Exchange
https://www.printables.com/model/179748-modular-eppendorf-tube-rack	Modular Eppendorf Tube Rack by destroyer2012	NIH 3D Print Exchange
https://www.printables.com/model/179750-microscope-webcam-mount	Microscope Webcam Mount by destroyer2012	NIH 3D Print Exchange
https://www.printables.com/model/180109-fractal-vise	Fractal Vise by TeachingTech	NIH 3D Print Exchange
https://www.printables.com/model/180944-microscope-phone-mount	Microscope Phone Mount by Jeromy	NIH 3D Print Exchange
https://www.printables.com/model/181438-80mm-petri-dish-holder	80mm Petri Dish Holder by Fusion	NIH 3D Print Exchange
https://www.printables.com/model/184771-filter-sieve	Filter Sieve by Klave	NIH 3D Print Exchange
https://www.printables.com/model/187312-fume-illuminator-and-fume-extractor-for-120mm-pc-f	Fume Illuminator (and Fume Extractor) for 120mm PC fan by LordSkippy	NIH 3D Print Exchange
https://www.printables.com/model/188075-gridfinity-funnel	gridfinity funnel by Jools	NIH 3D Print Exchange
https://www.printables.com/model/18868-test-tube-rack-mk2	Test Tube Rack MK2 by MilStrata Manufacturing	NIH 3D Print Exchange
https://www.printables.com/model/191580-tweezer-holder-6-slots	Tweezer holder 6 slots by Daniel-Waiger	NIH 3D Print Exchange
https://www.printables.com/model/1923-dual-dps5005-bench-power-supply	Dual DPS5005 Bench Power Supply by GreatOldOne	NIH 3D Print Exchange
https://www.printables.com/model/193682-microscope-slides-holder	Microscope slides holder by xSXHCx	NIH 3D Print Exchange
https://www.printables.com/model/196557-stand-for-schlenk-tubes-schlenkrohrstander	Stand for schlenk tubes (Schlenkrohrständer) by Arne S	NIH 3D Print Exchange
https://www.printables.com/model/196598-test-tube-holder-with-space-for-schlenk-straus-ven	Test Tube holder with space for Schlenk / Straus vent by jazerix	NIH 3D Print Exchange
https://www.printables.com/model/196727-stand-for-four-16-mm-test-tubes-stander-fur-vier-1	Stand for four 16 mm test tubes/ Ständer für vier 16 mm Reagenzgläser by Alex W.	NIH 3D Print Exchange
https://www.printables.com/model/196859-holder-for-gel-combs	Holder for gel combs by ScienceDino	NIH 3D Print Exchange
https://www.printables.com/model/19823-a-camera-for-a-microscope	A camera for a microscope by ManelTo	NIH 3D Print Exchange
https://www.printables.com/model/199490-bd-bead-bottle-stand	BD Bead bottle stand by Daniel-Waiger	NIH 3D Print Exchange
https://www.printables.com/model/199521-tweezer-stand-for-straight-and-curved-tips	Tweezer stand for straight and curved tips by Daniel-Waiger	NIH 3D Print Exchange
https://www.printables.com/model/199667-falcon-and-eppendorf-tube-rack	Falcon and Eppendorf Tube Rack by Dad's Friendly Robot Co.	NIH 3D Print Exchange
https://www.printables.com/model/201319-hexagonal-cryovial-rack	Hexagonal Cryovial Rack by gringer	NIH 3D Print Exchange
https://www.printables.com/model/201326-dachshund-tube-holder-cleaned-model	Dachshund Tube Holder (cleaned model) by gringer	NIH 3D Print Exchange
https://www.printables.com/model/201364-pcr-tube-adapter-for-15ml-racks	PCR Tube Adapter for 1.5ml Racks by gringer	NIH 3D Print Exchange
https://www.printables.com/model/202526-spoon-spatula-for-chemistry-experiment-set-loffels	Spoon spatula for Chemistry experiment set/ Löffelspatel für Experimentiersatz Chemie by Alex W.	NIH 3D Print Exchange
https://www.printables.com/model/203977-din-rail-stand	DIN Rail stand by Nakapan	NIH 3D Print Exchange
https://www.printables.com/model/206109-tyrap-tie-wrap-ziptie-or-cable-ties	Tyrap, tie-wrap, ziptie or cable ties by Ben D	NIH 3D Print Exchange
https://www.printables.com/model/206-table-clamp	Table clamp by Josef Průša	NIH 3D Print Exchange
https://www.printables.com/model/207061-16x100mm-test-tube-rackbox	16x100mm Test tube rack/box by david_gliding	NIH 3D Print Exchange
https://www.printables.com/model/211174-nmr-tubes-stand-with-a-place-for-flask	NMR tubes stand with a place for flask by Krokodyl	NIH 3D Print Exchange
https://www.printables.com/model/212032-coverslip-box	Coverslip box by Spotmatic	NIH 3D Print Exchange
https://www.printables.com/model/21291-lego-sorting-trays	Lego Sorting Trays by art_fpv	NIH 3D Print Exchange
https://www.printables.com/model/214124-microfluidic-gradient-generator	Microfluidic Gradient Generator by Quinn	NIH 3D Print Exchange
https://www.printables.com/model/216183-tube-rack-for-fish-microscopy-slide-handling	Tube rack for FISH microscopy slide handling by kirk3gaard	NIH 3D Print Exchange
https://www.printables.com/model/216184-qiacube-adapter-tray	Qiacube adapter tray by kirk3gaard	NIH 3D Print Exchange
https://www.printables.com/model/216189-eppendorf-rack-with-custom-text-and-tubes	Eppendorf rack with custom text and tubes by kirk3gaard	NIH 3D Print Exchange
https://www.printables.com/model/216575-guard-for-eppendorf-multichannel-pipette	Guard for Eppendorf Multichannel Pipette by SteveW91	NIH 3D Print Exchange
https://www.printables.com/model/216831-squeeze-bottle-cap	Squeeze bottle cap by Dantrimental	NIH 3D Print Exchange
https://www.printables.com/model/21788-the-fumagator	The Fumagator by KH	NIH 3D Print Exchange
https://www.printables.com/model/219026-coulter-counter-sample-cup-holder-modular	Coulter Counter Sample Cup Holder (modular) by nCeon	NIH 3D Print Exchange
https://www.printables.com/model/219042-motorized-camera-rail-for-macro-photography	Motorized Camera Rail for Macro Photography by CNC Kitchen	NIH 3D Print Exchange
https://www.printables.com/model/219119-gasket-for-cast-in-place-agarose-gel-trays-flexibl	Gasket for Cast in Place Agarose Gel Trays (Flexible Filament) by nCeon	NIH 3D Print Exchange
https://www.printables.com/model/220792-pcr-tube-rack	PCR Tube Rack by Nitrocubane	NIH 3D Print Exchange
https://www.printables.com/model/225230-gel-electrophoresis-comb	Gel Electrophoresis Comb by apaik5	NIH 3D Print Exchange
https://www.printables.com/model/22549-x6-tweezers	(x6) Tweezers by djedje_zr7	NIH 3D Print Exchange
https://www.printables.com/model/226412-rack-for-isoflow-elementar-vial	Rack for isoFlow Elementar Vial by DarkstarHB	NIH 3D Print Exchange
https://www.printables.com/model/226626-20ml-vial-holder	20ml Vial Holder by Pioreactor	NIH 3D Print Exchange
https://www.printables.com/model/226869-vial-rack-4ml	Vial Rack 4ml by DerLift	NIH 3D Print Exchange
https://www.printables.com/model/228702-e-mount-to-microscope-adapter	E-mount to microscope adapter by FuzzyRaptor	NIH 3D Print Exchange
https://www.printables.com/model/230206-magentic-lab-tube-holder	Magentic lab tube holder by inversebit	NIH 3D Print Exchange
https://www.printables.com/model/230279-mini-benchtop-centrifuge-for-pcr-strips-and-tubes	Mini benchtop centrifuge for PCR strips and tubes by VSP	NIH 3D Print Exchange
https://www.printables.com/model/231421-sand-blaster-glove-box-glove-port-holder-rings	Sand Blaster Glove Port Holder Rings by DJEuthyphro	NIH 3D Print Exchange
https://www.printables.com/model/232010-250ml-conical-tube-holder	250ml Conical Tube Holder by VK3BQ	NIH 3D Print Exchange
https://www.printables.com/model/232702-expandable-photo-studio	Expandable photo studio by 3db.creation	NIH 3D Print Exchange
https://www.printables.com/model/23297-pascn3d-mk0-3d-scanner-prusaprinters-contest-editi	PaScn3D Mk.0 - 3D Scanner [PrusaPrinters Contest Edition] by Tomasz P.	NIH 3D Print Exchange
https://www.printables.com/model/235734-test-tube-stand	Test tube stand by Yoghurt	NIH 3D Print Exchange
https://www.printables.com/model/236241-test-tube-holder	Test Tube Holder by rngilligan	NIH 3D Print Exchange
https://www.printables.com/model/236800-50ml-conical-tube-cooler	50mL conical tube COOLER by paulorfo	NIH 3D Print Exchange
https://www.printables.com/model/236858-western-blotting-box-11-divisions	Western Blotting Box (11 divisions) by paulorfo	NIH 3D Print Exchange
https://www.printables.com/model/237042-canon-ef-to-microscope-adapter	Canon EF to Microscope adapter by 3D_Printing_Enjoyer	NIH 3D Print Exchange
https://www.printables.com/model/237091-barocycler-tube-tray-homogenization-lid	Barocycler tube tray homogenization lid by SteveW91	NIH 3D Print Exchange
https://www.printables.com/model/237221-nunc-cryobank-vial-handleopener	Nunc Cryobank Vial handle/opener by wavexx	NIH 3D Print Exchange
https://www.printables.com/model/237231-35mm-petriibidi-dish-rackinlay	35mm Petri/Ibidi dish rack/inlay by wavexx	NIH 3D Print Exchange
https://www.printables.com/model/237723-microscope-slide-trays-6x-8x	Microscope slide trays (6x, 8x) by wavexx	NIH 3D Print Exchange
https://www.printables.com/model/237724-35mm-petriibidi-u-dish-tray	35mm Petri/Ibidi µ-Dish tray by wavexx	NIH 3D Print Exchange
https://www.printables.com/model/237728-8cm-gel-scraper	8cm Gel scraper by wavexx	NIH 3D Print Exchange
https://www.printables.com/model/239578-15ml-magnetic-separation-rack	1.5ml magnetic separation rack by wavexx	NIH 3D Print Exchange
https://www.printables.com/model/240360-laboratory-vial-organiser-quick-print-13mm-19mm-26	Laboratory Vial Organiser Quick Print (13mm, 19mm, 26mm) by DrBenC	NIH 3D Print Exchange
https://www.printables.com/model/241195-50-ml-falcon-tube-cover	50 mL Falcon tube cover by AtomicVirology	NIH 3D Print Exchange
https://www.printables.com/model/241732-microtube-rack-bead-dispenser	Microtube Rack Bead Dispenser by SteveW91	NIH 3D Print Exchange
https://www.printables.com/model/241983-4x-shorter-5mm-radius-test-tube-holder	4x Shorter 5mm-Radius Test Tube Holder by InventorIan	NIH 3D Print Exchange
https://www.printables.com/model/244698-petri-dish-holder-adapter	Petri dish holder / adapter by Patrich	NIH 3D Print Exchange
https://www.printables.com/model/244752-gridfinity-deburring-tool	gridfinity deburring tool by TrackZero	NIH 3D Print Exchange
https://www.printables.com/model/245273-holder-to-fit-100-ml-measuring-flask-in-drawers-me	Holder to fit 100 mL measuring flask in drawers - Messkolbenhalter für Schubladen by Arne S	NIH 3D Print Exchange
https://www.printables.com/model/245721-stand-for-gravity-flow-columns-used-in-protein-pur	Stand for Gravity Flow Columns used in Protein Purification by Stefan Huber	NIH 3D Print Exchange
https://www.printables.com/model/247719-cryo-em-sample-box-container	Cryo-EM sample box container by Stefan Huber	NIH 3D Print Exchange
https://www.printables.com/model/249606-type-45-ti-tube-holders	Type 45 Ti Tube Holders by Andrew3D	NIH 3D Print Exchange
https://www.printables.com/model/250760-phone-holder-for-kosmos-microscope-modifiable-moto	Phone holder for Kosmos microscope (modifiable; Motorola G6Plus) by seekerbot	NIH 3D Print Exchange
https://www.printables.com/model/251846-90-mm-petri-dish-holder	90 mm Petri dish holder by Cristian Trisca	NIH 3D Print Exchange
https://www.printables.com/model/252017-parametric-culture-slant-rack	Parametric culture slant rack by keegan	NIH 3D Print Exchange
https://www.printables.com/model/25201-hexabox-modular-and-interlocking-storage-system	Hexabox (modular and interlocking storage system) by Mario	NIH 3D Print Exchange
https://www.printables.com/model/25439-elelab_v2-base	EleLab_v2 Base by Chrismettal - Binary-6	NIH 3D Print Exchange
https://www.printables.com/model/25440-elelab_v2-component-tester	EleLab_v2 Component Tester by Chrismettal - Binary-6	NIH 3D Print Exchange
https://www.printables.com/model/25441-elelab_v2-dso138	EleLab_v2 DSO138 by Chrismettal - Binary-6	NIH 3D Print Exchange
https://www.printables.com/model/25442-elelab_v2-lab-supply-fixed	EleLab_v2 Lab Supply Fixed by Chrismettal - Binary-6	NIH 3D Print Exchange
https://www.printables.com/model/25443-elelab_v2-lab-supply-variable	EleLab_v2 Lab Supply Variable by Chrismettal - Binary-6	NIH 3D Print Exchange
https://www.printables.com/model/25444-elelab_v2-resistor-decade	EleLab_v2 Resistor Decade by Chrismettal - Binary-6	NIH 3D Print Exchange
https://www.printables.com/model/25445-elelab_v2-supply-from-sfx	EleLab_v2 Supply from SFX by Chrismettal - Binary-6	NIH 3D Print Exchange
https://www.printables.com/model/25561-dremel-centrifuge-addon	dremel centrifuge addon by Jan-Maarten	NIH 3D Print Exchange
https://www.printables.com/model/257856-blood-sample-rack	Blood sample rack by Bobik189	NIH 3D Print Exchange
https://www.printables.com/model/258135-microscope-blade-box	Microscope blade box by Mimo47	NIH 3D Print Exchange
https://www.printables.com/model/25851-elelab_v2-supply-from-24-v	EleLab_v2 Supply from 24 V by Chrismettal - Binary-6	NIH 3D Print Exchange
https://www.printables.com/model/25954-digital-scale-tray	Digital Scale Tray by Karel	NIH 3D Print Exchange
https://www.printables.com/model/25955-box-for-plastic-capsules	Box for Plastic Capsules by Karel	NIH 3D Print Exchange
https://www.printables.com/model/25990-stackable-sieves	Stackable Sieves by CNC Kitchen	NIH 3D Print Exchange
https://www.printables.com/model/26481-immunohistochemistry-staining-chamber-for-medical-	Immunohistochemistry Staining Chamber for Medical Research (8 Slide Holder) by Robert	NIH 3D Print Exchange
https://www.printables.com/model/26487-immunohistochemistry-staining-chamber-for-medical-	Immunohistochemistry Staining Chamber for Medical Research (2 Slide Holder) by Robert	NIH 3D Print Exchange
https://www.printables.com/model/26492-microscope-slide-holder-10-slides-flat	Microscope Slide Holder (10 slides flat) by Robert	NIH 3D Print Exchange
https://www.printables.com/model/266303-lab-doors-foldable-signs	Lab doors foldable signs by Filip Sośnicki	NIH 3D Print Exchange
https://www.printables.com/model/268277-gel-comb-for-electrophoresis	Gel comb for electrophoresis by ixeft	NIH 3D Print Exchange
https://www.printables.com/model/269991-vial-holder-with-arms	Vial Holder with arms by betaiv	NIH 3D Print Exchange
https://www.printables.com/model/27077-box-for-atomic-force-microscopy-samples	Box for Atomic Force Microscopy Samples by BOKU Nawaros	NIH 3D Print Exchange
https://www.printables.com/model/27346-popscope-pop-bottle-digital-microscope-to-run-your	popSCOPE: Pop bottle digital microscope to run your own biological experiments by Robert	NIH 3D Print Exchange
https://www.printables.com/model/274337-micropipette-carousel-stand	Micropipette Carousel Stand by Madbee	NIH 3D Print Exchange
https://www.printables.com/model/274739-flabs-diybio-centrifuge-repaired-and-new-electroni	F.Lab's DIYbio Centrifuge Repaired and New Electronics by reefab	NIH 3D Print Exchange
https://www.printables.com/model/275475-caliper-and-bottle-opener	Caliper and Bottle opener by veverka1101	NIH 3D Print Exchange
https://www.printables.com/model/276177-20ml-scintillation-vial-holder	20mL scintillation vial holder by Tim Galos	NIH 3D Print Exchange
https://www.printables.com/model/276501-smd-tester-tweezers	SMD tester tweezers by Klave	NIH 3D Print Exchange
https://www.printables.com/model/276989-universal-tube-stand	universal tube stand by LukasPekarek	NIH 3D Print Exchange
https://www.printables.com/model/277681-battery-box	Battery Box by Thomas McMaster	NIH 3D Print Exchange
https://www.printables.com/model/279268-16mm-test-tube-rack	16mm Test Tube Rack by phidesigned	NIH 3D Print Exchange
https://www.printables.com/model/27938-boxscope-run-your-own-biological-experiments	boxSCOPE: Run your own biological experiments! by Robert	NIH 3D Print Exchange
https://www.printables.com/model/279432-easy-stir-plate	Easy Stir Plate by Bearic	NIH 3D Print Exchange
https://www.printables.com/model/281457-microscope-slide-holder	Microscope Slide Holder by username235	NIH 3D Print Exchange
https://www.printables.com/model/281833-automatic-resin-mixer	Automatic Resin Mixer by KrzCich	NIH 3D Print Exchange
https://www.printables.com/model/281912-bench-mountable-4-jaw-3-jaw-2-jaw-vise-with-swappa	Bench Mountable 4-Jaw / 3-Jaw / 2-Jaw Vise with Swappable Jaws - 100% Printable! by Sneaks	NIH 3D Print Exchange
https://www.printables.com/model/282516-50ml-falcon-tube-holder	50ml Falcon tube holder by N/m^2	NIH 3D Print Exchange
https://www.printables.com/model/287800-80mm-fan-stir-plate-remix	80mm Fan Stir Plate Remix by Blablabliam	NIH 3D Print Exchange
https://www.printables.com/model/28787-dipping-chambers-for-thin-layer-chromatography	Dipping Chambers for Thin Layer Chromatography by BOKU Nawaros	NIH 3D Print Exchange
https://www.printables.com/model/289527-petri-dish-rack	Petri dish rack by The Humble One	NIH 3D Print Exchange
https://www.printables.com/model/289817-drzak-zkumavek-30ks-15mm-prumer	Držák zkumavek 30ks (15mm průměr) by martin_pihrt	NIH 3D Print Exchange
https://www.printables.com/model/290118-vice-grabber-the-sinfully-strong-vise-grip	VICE GRABBER - The Sinfully Strong Vise Grip by Hank	NIH 3D Print Exchange
https://www.printables.com/model/290277-turning-table	Turning Table by MonkeyMK	NIH 3D Print Exchange
https://www.printables.com/model/291497-50-ml-falcon-tube-clip-holder	50 mL Falcon tube clip holder by bart	NIH 3D Print Exchange
https://www.printables.com/model/291498-falconcorning-tube-stands	Falcon/Corning tube stands by bart	NIH 3D Print Exchange
https://www.printables.com/model/291501-vial-holder-for-stirring-multiple-vials-on-lab-sti	Vial holder for stirring multiple vials on lab stirrer/hotplate by bart	NIH 3D Print Exchange
https://www.printables.com/model/291503-finn-pipetteadjustable-air-displacement-pipette-ho	Finn pipette/adjustable air displacement pipette holder by bart	NIH 3D Print Exchange
https://www.printables.com/model/291588-soul-drill-hand-cranked-squeeze-drill	Soul Drill: Hand cranked squeeze drill by Frank Soul	NIH 3D Print Exchange
https://www.printables.com/model/291774-30-mm-test-tube-holder	30 mm Test Tube Holder by Filament Fresser	NIH 3D Print Exchange
https://www.printables.com/model/292516-opentrons-ot-2-configuration-block	Opentrons OT-2 Configuration Block by andrewlb	NIH 3D Print Exchange
https://www.printables.com/model/293246-test-tube-stand	Test Tube Stand by StickyRib	NIH 3D Print Exchange
https://www.printables.com/model/294163-drierite-gas-drying-unit-mounting-bracket	Drierite Gas Drying Unit Mounting Bracket by Bobertsawesome	NIH 3D Print Exchange
https://www.printables.com/model/29620-diy-laboratory-glove-box	DIY laboratory glove box by Scientia7	NIH 3D Print Exchange
https://www.printables.com/model/298163-50ml-tube-2x4-rack	50mL tube 2x4 rack by Stjepan Vlahović	NIH 3D Print Exchange
https://www.printables.com/model/300990-single-rack-for-micro-centrifuge-tube	Single Rack for Micro centrifuge tube by Zen does Prints	NIH 3D Print Exchange
https://www.printables.com/model/301978-16x4-rack-for-15-or-2-ml-microcentrifuge-tubes-epp	16x4 Rack for 1.5 or 2 mL Microcentrifuge Tubes ("Eppis") by Stefan Huber	NIH 3D Print Exchange
https://www.printables.com/model/32229-dual-rd6006-rd6012-bench-supply	Dual RD6006 / RD6012 Bench Supply by GreatOldOne	NIH 3D Print Exchange
https://www.printables.com/model/33650-customized-shaker-platforms-for-diybio-orbital-sha	Customized shaker platforms for DIYbio Orbital Shaker by Kabong	NIH 3D Print Exchange
https://www.printables.com/model/3407-articulating-raspberry-pi-camera-mount-for-prusa-m	Articulating Raspberry Pi Camera Mount for Prusa MK3 and MK2 by Sneaks	NIH 3D Print Exchange
https://www.printables.com/model/34210-power-supply-case	Power supply case by wociscz	NIH 3D Print Exchange
https://www.printables.com/model/3569-power-switch-label	Power Switch Label by zcassell	NIH 3D Print Exchange
https://www.printables.com/model/37493-stirplate-for-homebrewing-and-more-the-yeastmaster	Stirplate for homebrewing and more - The Yeastmaster Stirplate by /dev/tea	NIH 3D Print Exchange
https://www.printables.com/model/38750-lab-power-supply-cheap-powerful	Lab Power Supply (Cheap & Powerful) by JKSniper	NIH 3D Print Exchange
https://www.printables.com/model/39263-cat-eppendorf-tube-holder	Cat eppendorf tube holder by Razzer09	NIH 3D Print Exchange
https://www.printables.com/model/39268-honeycomb-tube-rack	Honeycomb Tube Rack by Razzer09	NIH 3D Print Exchange
https://www.printables.com/model/42885-50ml-tube-rack	50ml Tube Rack by ma	NIH 3D Print Exchange
https://www.printables.com/model/45912-gradilla-examen-pcr-covid-19	Gradilla Examen PCR - COVID-19 by CCR Collipulli	NIH 3D Print Exchange
https://www.printables.com/model/46398-microscope-slide-workbox	Microscope Slide Workbox by Chris Dee	NIH 3D Print Exchange
https://www.printables.com/model/50151-modular-miniature-vice	Modular miniature vice by HD_Creator	NIH 3D Print Exchange
https://www.printables.com/model/51074-fast-operation-vise	Fast-Operation Vise by bitsplusatoms	NIH 3D Print Exchange
https://www.printables.com/model/51301-charger-cable-organizer	Charger Cable Organizer by DFV Tech	NIH 3D Print Exchange
https://www.printables.com/model/52568-low-cost-plate-shaker	Low-cost plate shaker by whoppingpochard	NIH 3D Print Exchange
https://www.printables.com/model/52569-magnetic-plate-stand	Magnetic plate stand by whoppingpochard	NIH 3D Print Exchange
https://www.printables.com/model/52572-low-cost-lab-rotator	Low-cost lab rotator by whoppingpochard	NIH 3D Print Exchange
https://www.printables.com/model/52581-usa-scientific-11-ml-strip-tubes-parametric	USA Scientific 1.1 mL strip tubes (parametric) by whoppingpochard	NIH 3D Print Exchange
https://www.printables.com/model/52591-monarch-butterfly-conical-tube-rack	Monarch butterfly conical tube rack by whoppingpochard	NIH 3D Print Exchange
https://www.printables.com/model/53471-miniature-vice-20-much-easier-to-assemble-and-100-	Miniature Vice 2.0 (much easier to assemble and 100% printable) by HD_Creator	NIH 3D Print Exchange
https://www.printables.com/model/54214-endless-customizable-interchangeable-shelf	ENDLESS customizable, interchangeable shelf by Kashimi	NIH 3D Print Exchange
https://www.printables.com/model/55436-stackable-rack-solid-version	Stackable Rack (solid version) by BOKU Nawaros	NIH 3D Print Exchange
https://www.printables.com/model/55442-stackable-rack-light-version	Stackable Rack (light version) by BOKU Nawaros	NIH 3D Print Exchange
https://www.printables.com/model/55644-universal-pcb-dindesktop-adjustable-holder	Universal PCB DIN/Desktop adjustable holder by ICT Avatar	NIH 3D Print Exchange
https://www.printables.com/model/55862-desk-mount-headphone-holder-mount-clamp-reversed-c	Desk Mount Headphone Holder / Mount / Clamp - reversed cable holder by Beaver	NIH 3D Print Exchange
https://www.printables.com/model/56484-96-deep-well-38degree-pcr-tray-stand	96 Deep Well 38Degree PCR tray stand by VK3BQ	NIH 3D Print Exchange
https://www.printables.com/model/56906-magnetic-stirrer	Magnetic Stirrer by Cristian Trisca	NIH 3D Print Exchange
https://www.printables.com/model/56992-incastro-desk-organizer	Incastro. Desk organizer. by Davideantonello	NIH 3D Print Exchange
https://www.printables.com/model/5747-vial-rack-for-4-ml-15x45mm-or-12-ml-15x100mm-vials	Vial rack for 4 ml (15x45mm) or 12 ml (~15x100mm) vials. by Martin_au	NIH 3D Print Exchange
https://www.printables.com/model/57614-umb-ultimate-modular-box-system-more-than-30-param	UMB - ULTIMATE MODULAR BOX SYSTEM! More than 30 parametric parts for you customize your storage by R3Design	NIH 3D Print Exchange
https://www.printables.com/model/60793-kompaktni-stojanek-na-zkumavky-a-eppendorf-zkumavk	Kompaktní stojánek na zkumavky a eppendorf zkumavky by kubamxbot	NIH 3D Print Exchange
https://www.printables.com/model/60815-flat-tweezers-for-biological-samples	flat tweezers for biological samples by jmvspeleo	NIH 3D Print Exchange
https://www.printables.com/model/61293-dremel-laboratory-centrifuge	Dremel laboratory centrifuge by eurad	NIH 3D Print Exchange
https://www.printables.com/model/64318-watch-it-grow	Watch it grow by MoeDaraz	NIH 3D Print Exchange
https://www.printables.com/model/65275-ghs-hazard-symbols	GHS Hazard Symbols by Maeshmaker	NIH 3D Print Exchange
https://www.printables.com/model/65687-miniature-vice-20-100-printed-no-metal-parts-requi	Miniature Vice 2.0 => 100% printed, no metal parts required by HD_Creator	NIH 3D Print Exchange
https://www.printables.com/model/65887-callisto-2-fully-printable-retro-computer	Callisto 2 - Fully Printable Retro Computer by LowBudgetTech	NIH 3D Print Exchange
https://www.printables.com/model/65922-silica-gel-spool-container	Silica gel spool container by gdrag	NIH 3D Print Exchange
https://www.printables.com/model/66091-single-test-tube-stand	Single test tube stand by Graciela	NIH 3D Print Exchange
https://www.printables.com/model/66969-dsc-crucible-holder	DSC Crucible Holder by Klein	NIH 3D Print Exchange
https://www.printables.com/model/67030-dsc-crucible-holder	DSC Crucible Holder by Klein	NIH 3D Print Exchange
https://www.printables.com/model/68959-labpower-lab-bench-power-supply	LabPower - Lab bench power supply by HLW	NIH 3D Print Exchange
https://www.printables.com/model/7066-lab-power-supply	Lab Power Supply by Andreas Gohr	NIH 3D Print Exchange
https://www.printables.com/model/7244-crickit-lab-shaker	Crickit Lab Shaker by Adafruit	NIH 3D Print Exchange
https://www.printables.com/model/7271-heat-set-insert-press	Heat Set Insert Press by Adafruit	NIH 3D Print Exchange
https://www.printables.com/model/73359-pcr-strip-magnet	PCR strip magnet by Pulpandante	NIH 3D Print Exchange
https://www.printables.com/model/7416-parallel-marking-tool	Parallel Marking Tool by schiffer-soft.de	NIH 3D Print Exchange
https://www.printables.com/model/7422-center-find-tool	Center Find Tool by schiffer-soft.de	NIH 3D Print Exchange
https://www.printables.com/model/76018-mechanical-tally-counter-50	Mechanical Tally Counter 5.0 by FredrikHamrebjorkDesigns	NIH 3D Print Exchange
https://www.printables.com/model/76714-resin-straining	Resin Straining by Ziyay	NIH 3D Print Exchange
https://www.printables.com/model/77937-lid-tightener	Lid tightener by G J	NIH 3D Print Exchange
https://www.printables.com/model/7927-locking-ball-and-socket-arm	Locking ball and socket arm by Alex R	NIH 3D Print Exchange
https://www.printables.com/model/79328-filter-holder-for-cell-sorter	Filter Holder for Cell Sorter by gringer	NIH 3D Print Exchange
https://www.printables.com/model/79333-falcon-tube-holder-15-50-ml	Falcon Tube Holder (15 + 50 ml) by gringer	NIH 3D Print Exchange
https://www.printables.com/model/79347-flared-falcon-tube-holder-hex-holes	Flared Falcon Tube Holder (hex holes) by gringer	NIH 3D Print Exchange
https://www.printables.com/model/79367-universal-tube-rack	Universal Tube Rack by gringer	NIH 3D Print Exchange
https://www.printables.com/model/79377-magnetic-rack	Magnetic Rack by gringer	NIH 3D Print Exchange
https://www.printables.com/model/79392-petri-dish-stencil	Petri Dish Stencil by gringer	NIH 3D Print Exchange
https://www.printables.com/model/79397-8mm-pipette-stand	8mm Pipette Stand by gringer	NIH 3D Print Exchange
https://www.printables.com/model/79402-handfuge-hand-powered-centrifuge	HandFuge - Hand-powered centrifuge by gringer	NIH 3D Print Exchange
https://www.printables.com/model/79404-hand-crank-centrifuge	Hand-crank Centrifuge by gringer	NIH 3D Print Exchange
https://www.printables.com/model/79413-falcon-tube-funnel	Falcon Tube Funnel by gringer	NIH 3D Print Exchange
https://www.printables.com/model/79435-nanopore-tube-rack	Nanopore Tube Rack by gringer	NIH 3D Print Exchange
https://www.printables.com/model/79437-customisable-tube-rack	Customisable Tube Rack by gringer	NIH 3D Print Exchange
https://www.printables.com/model/80669-open-source-syringe-pump-remix	Open Source Syringe Pump (Remix) by ntdesign	NIH 3D Print Exchange
https://www.printables.com/model/83864-precision-tweezers-v2-3d-folding	Precision Tweezers v2 - 3D Folding by M4NU	NIH 3D Print Exchange
https://www.printables.com/model/83917-microscope-eyepiece-cover	Microscope Eyepiece Cover by Ricardocab	NIH 3D Print Exchange
https://www.printables.com/model/83943-glass-pasteur-pipette-holder	Glass Pasteur Pipette Holder by Wahsnorc	NIH 3D Print Exchange
https://www.printables.com/model/84614-heavy-duty-battery-powered-solder-fume-extractor	Heavy Duty Battery Powered Solder Fume Extractor by lewosh	NIH 3D Print Exchange
https://www.printables.com/model/8484-wire-rack-cup-holder	Wire Rack "CUP" Holder by NotLikeALeafOnTheWind	NIH 3D Print Exchange
https://www.printables.com/model/89030-test-tube-stand	Test tube stand by SaddamCZ	NIH 3D Print Exchange
https://www.printables.com/model/89506-tape-cutter	Tape Cutter by Kevin.S3	NIH 3D Print Exchange
https://www.printables.com/model/93044-bd-vacutainer-holder	BD Vacutainer holder by Detail Art Factory	NIH 3D Print Exchange
https://www.printables.com/model/94884-adjustable-spray-paint-stand	Adjustable Spray Paint Stand by Ryan Millar	NIH 3D Print Exchange
https://www.printables.com/model/97464-lab-stand	Lab stand by Jan Onderka	NIH 3D Print Exchange
https://www.printables.com/model/98031-electrochem-50ml-beaker-cover	Electrochem 50mL Beaker Cover by JasonDoezStuff	NIH 3D Print Exchange
https://www.printables.com/model/98131-mini-lab-bench-power-supply-dps3003-powered-by-ein	Mini Lab Bench Power Supply (DPS3003) Powered by Einhell Batteries or DC Source by Hans	NIH 3D Print Exchange
www.thingiverse.com/thing:5753312	Test Tube Rack Holder	NIH 3D Print Exchange
www.thingiverse.com/thing:5744513	Laboratory power supply	NIH 3D Print Exchange
www.thingiverse.com/thing:5732473	Fridge/lab magnetic pencil holder	NIH 3D Print Exchange
www.thingiverse.com/thing:5722559	Open Source Clean Bench	NIH 3D Print Exchange
www.thingiverse.com/thing:5614035	Spool Winder (Reinforced frame + cranck with ball bearing)	NIH 3D Print Exchange
www.thingiverse.com/thing:5604895	Riden RD60xx Power Supply + Meanwell LRS-100	NIH 3D Print Exchange
www.thingiverse.com/thing:5587587	Lab Sink Drain Plug	NIH 3D Print Exchange
www.thingiverse.com/thing:5576229	Mini Lab Power Supply 1.3~33 VDC, 14V AC, 1.1 Amp	NIH 3D Print Exchange
www.thingiverse.com/thing:5569674	Small Filament Spool for Samples and Leftovers	NIH 3D Print Exchange
www.thingiverse.com/thing:5550898	lab stand + Retort Rings (3 sizes)	NIH 3D Print Exchange
www.thingiverse.com/thing:5528428	Magnetic stirrer (92mm)	NIH 3D Print Exchange
www.thingiverse.com/thing:5509960	15 mL Conical Tube Rack and Shaking Adapter	NIH 3D Print Exchange
www.thingiverse.com/thing:5493973	Lab Coat Tool Holder	NIH 3D Print Exchange
www.thingiverse.com/thing:5468670	Simple 50 mL Centrifuge Tube Stands	NIH 3D Print Exchange
www.thingiverse.com/thing:5443839	microscope slider clean holder v0.1	NIH 3D Print Exchange
www.thingiverse.com/thing:5429572	small, long lab spoon	NIH 3D Print Exchange
www.thingiverse.com/thing:5427267	Magnetic holder for 15- and 50-ml tubes	NIH 3D Print Exchange
www.thingiverse.com/thing:5421803	Eppendorf Combitip rack with inserts	NIH 3D Print Exchange
www.thingiverse.com/thing:5421799	Headspace GC vial racks	NIH 3D Print Exchange
www.thingiverse.com/thing:5421796	Rack for Gilson positive displacement pipettes	NIH 3D Print Exchange
www.thingiverse.com/thing:5410007	80-well 1.5-2 mL tube holder	NIH 3D Print Exchange
www.thingiverse.com/thing:5406171	Lab Multi-Tube Stand for SARS-CoV-2 RNA Extraction	NIH 3D Print Exchange
www.thingiverse.com/thing:5397298	Sortfinity (Gridfinity) Small Part Sort and Storage	NIH 3D Print Exchange
www.thingiverse.com/thing:5392544	Simple lab shaker	NIH 3D Print Exchange
www.thingiverse.com/thing:5377644	Round bottom flask holder	NIH 3D Print Exchange
www.thingiverse.com/thing:5360839	Resonance tube	NIH 3D Print Exchange
www.thingiverse.com/thing:5356449	Chemistry Vile Holder	NIH 3D Print Exchange
www.thingiverse.com/thing:5344602	ATX Power Supply to 24V Lab Power Supply	NIH 3D Print Exchange
www.thingiverse.com/thing:5329759	Test_Tube_Rack	NIH 3D Print Exchange
www.thingiverse.com/thing:5324032	Lab style shaker	NIH 3D Print Exchange
www.thingiverse.com/thing:5323803	Portable Lab Bench Power Supply	NIH 3D Print Exchange
www.thingiverse.com/thing:5318667	Spatula and mixing plate for two-component adhesives	NIH 3D Print Exchange
www.thingiverse.com/thing:5265780	Platform Jack. Fully Functional Laboratory Scissor Lift	NIH 3D Print Exchange
www.thingiverse.com/thing:5259447	Sample Bottle Holder (with Clips)	NIH 3D Print Exchange
www.thingiverse.com/thing:5257836	Compact Lab Orbital Shaker	NIH 3D Print Exchange
www.thingiverse.com/thing:5224871	Falcon tube 50 ml rack 15	NIH 3D Print Exchange
www.thingiverse.com/thing:5221547	Standard Vial Holders	NIH 3D Print Exchange
www.thingiverse.com/thing:5218215	Lab vial protector	NIH 3D Print Exchange
www.thingiverse.com/thing:5214852	laboratory clamp	NIH 3D Print Exchange
www.thingiverse.com/thing:5209095	Lab Rocker	NIH 3D Print Exchange
www.thingiverse.com/thing:5205009	Lab Tube Holder (customizable)	NIH 3D Print Exchange
www.thingiverse.com/thing:5195563	Thermo Fisher magnetic stirrer stand	NIH 3D Print Exchange
www.thingiverse.com/thing:5193289	NT Labs Aquarium test tube rack	NIH 3D Print Exchange
www.thingiverse.com/thing:5182473	Parafilm Cutter	NIH 3D Print Exchange
www.thingiverse.com/thing:5179550	Test tube rack	NIH 3D Print Exchange
www.thingiverse.com/thing:5175129	Modular 5ml Lab Test Tube Holder, fits eight - Paint Mixing	NIH 3D Print Exchange
www.thingiverse.com/thing:5171580	Brain Lab - open source EEG and mind control	NIH 3D Print Exchange
www.thingiverse.com/thing:5167541	Holder for multiple 50 ml tubes	NIH 3D Print Exchange
www.thingiverse.com/thing:5167532	Holder for 50 ml tubes	NIH 3D Print Exchange
www.thingiverse.com/thing:5166319	Pipette, pipette tip and test tube stand	NIH 3D Print Exchange
www.thingiverse.com/thing:5156190	Bench ATX	NIH 3D Print Exchange
www.thingiverse.com/thing:5145398	Vial holder - stackable, customizable	NIH 3D Print Exchange
www.thingiverse.com/thing:5136582	Dual Vortex Adaptor	NIH 3D Print Exchange
www.thingiverse.com/thing:5104659	USB-C Portable Bench Lab Power Supply	NIH 3D Print Exchange
www.thingiverse.com/thing:5021081	Bench Power Supply FNIRSI 32V 4A	NIH 3D Print Exchange
www.thingiverse.com/thing:4982835	My (actual) brain	NIH 3D Print Exchange
www.thingiverse.com/thing:4979457	Test tube rack, multi-use, no supports	NIH 3D Print Exchange
www.thingiverse.com/thing:4978415	Bio Lab Tube Holder	NIH 3D Print Exchange
www.thingiverse.com/thing:4978081	14 mm test tube rack / Statyw na probówki	NIH 3D Print Exchange
www.thingiverse.com/thing:4966753	Light reflectors for macro photography with a microscope objective	NIH 3D Print Exchange
www.thingiverse.com/thing:4962720	hand microtome	NIH 3D Print Exchange
www.thingiverse.com/thing:4957860	160 W laboratory power supply	NIH 3D Print Exchange
www.thingiverse.com/thing:4949668	E-Lab Power Supply	NIH 3D Print Exchange
www.thingiverse.com/thing:4931044	Lab ATX - Face	NIH 3D Print Exchange
www.thingiverse.com/thing:4927009	PCR strip magnet	NIH 3D Print Exchange
www.thingiverse.com/thing:4924929	PET Preform Test Tube Stand	NIH 3D Print Exchange
www.thingiverse.com/thing:4908564	Chromatography Column Holder	NIH 3D Print Exchange
www.thingiverse.com/thing:4904366	Chamber Slide (Nunc Lab-Tek II) Microplate Adapter	NIH 3D Print Exchange
www.thingiverse.com/thing:4888955	Mouse Ruler (Mouse King!)	NIH 3D Print Exchange
www.thingiverse.com/thing:4881112	Lab Power Supply from CD-ROM case	NIH 3D Print Exchange
www.thingiverse.com/thing:4875879	Rack multi tube MiSeq	NIH 3D Print Exchange
www.thingiverse.com/thing:4875131	Dissolution Vial Tray - 6 Vessel 6 Timepoint	NIH 3D Print Exchange
www.thingiverse.com/thing:4875122	20mL Syringe Adapter	NIH 3D Print Exchange
www.thingiverse.com/thing:4870798	Holder for 8-tube strips in standard lab 5\' freezer box (338 sample per box)	NIH 3D Print Exchange
www.thingiverse.com/thing:4866725	support for lab tube	NIH 3D Print Exchange
www.thingiverse.com/thing:4866061	15-ml and 50-ml tube holders (tip box inserts)	NIH 3D Print Exchange
www.thingiverse.com/thing:4865919	Marking Aid	NIH 3D Print Exchange
www.thingiverse.com/thing:4863062	Lysis bead dispenser for 96 well format	NIH 3D Print Exchange
www.thingiverse.com/thing:4860558	Paterson hose nosle extension	NIH 3D Print Exchange
www.thingiverse.com/thing:4859067	Vented Funnel	NIH 3D Print Exchange
www.thingiverse.com/thing:4839010	Spectrophotometer cuvette cap	NIH 3D Print Exchange
www.thingiverse.com/thing:4838418	Lab power supply desk	NIH 3D Print Exchange
www.thingiverse.com/thing:4834999	ISO 7010 Prohibition Symbol Collection	NIH 3D Print Exchange
www.thingiverse.com/thing:4834112	Vortex shaker IKA MS 3 vial attachment	NIH 3D Print Exchange
www.thingiverse.com/thing:4834030	ISO 7010 Warning Symbol Collection	NIH 3D Print Exchange
www.thingiverse.com/thing:4829624	eppendorf tube 1.5 to 0.5 ml adapter sleeve	NIH 3D Print Exchange
www.thingiverse.com/thing:4828621	Microscope eyepiece protection cap	NIH 3D Print Exchange
www.thingiverse.com/thing:4828452	Qiagen TissueLyser Adapter	NIH 3D Print Exchange
www.thingiverse.com/thing:4828446	26 Well Gel Comb	NIH 3D Print Exchange
www.thingiverse.com/thing:4812520	RGB DOUBLE HELIX LAMP - easyprint (diffusors needs very slow print)	NIH 3D Print Exchange
www.thingiverse.com/thing:4808045	Black Bear Skull	NIH 3D Print Exchange
www.thingiverse.com/thing:4807970	Pipette Stand (Starlab / Rainin)	NIH 3D Print Exchange
www.thingiverse.com/thing:4807651	Centrifuge Tube Holder	NIH 3D Print Exchange
www.thingiverse.com/thing:4795943	Test tube holder for 48 25mm/1\" test tubes; great for science labs or kitchen spices!	NIH 3D Print Exchange
www.thingiverse.com/thing:4795054	1.5ml tube rack, holds 49 tubes	NIH 3D Print Exchange
www.thingiverse.com/thing:4791353	floating tube rack	NIH 3D Print Exchange
www.thingiverse.com/thing:4788940	DiY 3D Printed CNC Machine	NIH 3D Print Exchange
www.thingiverse.com/thing:4788858	Modular Drainer	NIH 3D Print Exchange
www.thingiverse.com/thing:4784316	Small universal stand for centrifuge tubes and microlitre tubes	NIH 3D Print Exchange
www.thingiverse.com/thing:4766881	RIDEN RD60xx Power Supply - Simple enclosure	NIH 3D Print Exchange
www.thingiverse.com/thing:4764330	0.2 mL PCR tube magnet rack	NIH 3D Print Exchange
www.thingiverse.com/thing:4764215	6 X 1.5 mL eppendorf rack	NIH 3D Print Exchange
www.thingiverse.com/thing:4752098	Pipette Tip Sorter	NIH 3D Print Exchange
www.thingiverse.com/thing:4751973	Stackable Rack (solid version)	NIH 3D Print Exchange
www.thingiverse.com/thing:4751969	Stackable Rack (light version)	NIH 3D Print Exchange
www.thingiverse.com/thing:4744588	0.2-ml PCR tube 110 degree stand for nutation	NIH 3D Print Exchange
www.thingiverse.com/thing:4739564	pipettor wall bracket	NIH 3D Print Exchange
www.thingiverse.com/thing:4735609	VERSIRACK - the versatile tube rack	NIH 3D Print Exchange
www.thingiverse.com/thing:4730580	Benchtop ATX Power Supply	NIH 3D Print Exchange
www.thingiverse.com/thing:4724753	12-well plate IHC insert for free floating brain sections	NIH 3D Print Exchange
www.thingiverse.com/thing:4724753	12-well plate IHC insert for free floating brain sections	NIH 3D Print Exchange
www.thingiverse.com/thing:4724398	TINY E-LAB LAB BENCH POWER SUPPLY	NIH 3D Print Exchange
www.thingiverse.com/thing:4716660	Lab Vial Holder 18mm	NIH 3D Print Exchange
www.thingiverse.com/thing:4715686	Tornado - Magnetic Stirrer	NIH 3D Print Exchange
www.thingiverse.com/thing:4714209	50mm Hose Adapter for the Lab Unified Dust System	NIH 3D Print Exchange
www.thingiverse.com/thing:4711660	ATX Power Supply LAB (Fuente de Alimentacion de laboratorio)	NIH 3D Print Exchange
www.thingiverse.com/thing:4711395	Bench top power supply - TFX, not ATX based	NIH 3D Print Exchange
www.thingiverse.com/thing:4704789	Mini See Saw Control Experiment	NIH 3D Print Exchange
www.thingiverse.com/thing:4703902	50 ml falcon holder with Polyhymnia	NIH 3D Print Exchange
www.thingiverse.com/thing:4695429	Solvent reservoir - high recovery	NIH 3D Print Exchange
www.thingiverse.com/thing:4688870	Barocycler tube tray	NIH 3D Print Exchange
www.thingiverse.com/thing:4687896	High Resolution SARS-CoV-2 Virion	NIH 3D Print Exchange
www.thingiverse.com/thing:4685602	Wind Sim, 120mm Sim-Lab P1-X Sim Rig	NIH 3D Print Exchange
www.thingiverse.com/thing:4682510	DIY Mini Lab Power Supply	NIH 3D Print Exchange
www.thingiverse.com/thing:4673646	Free standing pipette rack	NIH 3D Print Exchange
www.thingiverse.com/thing:4671704	Stand for 4x 50ml lab tubes	NIH 3D Print Exchange
www.thingiverse.com/thing:4668028	Zasilacz laboratoryjny (Lab Power Supply)	NIH 3D Print Exchange
www.thingiverse.com/thing:4667645	Lab Bench Power Supply with QC3 charger (XYS3580 Adjustable Power Supply)	NIH 3D Print Exchange
www.thingiverse.com/thing:4666277	Ryobi mobile Lab Powersupply with QC 3.0 Charger	NIH 3D Print Exchange
www.thingiverse.com/thing:4656837	Lab Style Warning Signs - Multiple	NIH 3D Print Exchange
www.thingiverse.com/thing:4655558	Pipetboy Holder for IKEA Sunnersta	NIH 3D Print Exchange
www.thingiverse.com/thing:4655473	ATX lab power supply	NIH 3D Print Exchange
www.thingiverse.com/thing:4637091	Covid Swab Grabber	NIH 3D Print Exchange
www.thingiverse.com/thing:4634766	flat tweezers for biological samples	NIH 3D Print Exchange
www.thingiverse.com/thing:4627753	Makita power bank and power supply adapter	NIH 3D Print Exchange
www.thingiverse.com/thing:4621875	Dachshund eppendorf tube holder_ fixed STL	NIH 3D Print Exchange
www.thingiverse.com/thing:4616686	Pokemon Centrifuge Tube Holder (15mL + 50mL)	NIH 3D Print Exchange
www.thingiverse.com/thing:4610200	Tiny e-Lab fume extractor fan cover remix	NIH 3D Print Exchange
www.thingiverse.com/thing:4610185	Tiny e-Lab rear power supply input	NIH 3D Print Exchange
www.thingiverse.com/thing:4609988	Falcon Tube Holder	NIH 3D Print Exchange
www.thingiverse.com/thing:4607538	Mini Variable Lab Bench Power Supply	NIH 3D Print Exchange
www.thingiverse.com/thing:4604462	Buck-Verter Adjustable Lab Type Psu With Lm2596 (Voltage Regulator / Buck Converter)	NIH 3D Print Exchange
www.thingiverse.com/thing:4594635	96 well to 384 well pipetting guide	NIH 3D Print Exchange
www.thingiverse.com/thing:4580535	Cali science cat	NIH 3D Print Exchange
www.thingiverse.com/thing:4574833	MP-VISE	NIH 3D Print Exchange
www.thingiverse.com/thing:4574557	stackable test tube rack	NIH 3D Print Exchange
www.thingiverse.com/thing:4573695	\'Elster\' pipette tips sorting device, cover plate	NIH 3D Print Exchange
www.thingiverse.com/thing:4573533	Honeycomb Tube Rack	NIH 3D Print Exchange
www.thingiverse.com/thing:4571304	Cat eppendorf tube holder	NIH 3D Print Exchange
www.thingiverse.com/thing:4562060	OpenScan Mini - Printable 3D Scanner	NIH 3D Print Exchange
www.thingiverse.com/thing:4560544	Lab Drying Rack	NIH 3D Print Exchange
www.thingiverse.com/thing:4557920	DP50V5A lab bench power supply case	NIH 3D Print Exchange
www.thingiverse.com/thing:4556740	Lab Scissor Jack Stand [WIP]	NIH 3D Print Exchange
www.thingiverse.com/thing:4551082	5 Liter Jacked Round Bottom Flask w/Bottom outlet Stand	NIH 3D Print Exchange
www.thingiverse.com/thing:4550775	GL45 screw caps (plain, with holes, with Luer plugs)	NIH 3D Print Exchange
www.thingiverse.com/thing:4545685	Stackable Trays	NIH 3D Print Exchange
www.thingiverse.com/thing:4533969	Chemistry Roundbottom Flask Stands	NIH 3D Print Exchange
www.thingiverse.com/thing:4516075	1/2\" to 3/4\" Male to Male Coupler	NIH 3D Print Exchange
www.thingiverse.com/thing:4507924	Lidl Parkside X20V Team Battery Adapter for Tiny e-Lab	NIH 3D Print Exchange
www.thingiverse.com/thing:4502650	Lab Power Supply - Tiny e-Lab Edition	NIH 3D Print Exchange
www.thingiverse.com/thing:4497547	Tiny e-Lab LCR-T4 tester - Remix	NIH 3D Print Exchange
www.thingiverse.com/thing:4497305	The cure all UV box	NIH 3D Print Exchange
www.thingiverse.com/thing:4461677	Api Test Tube Rack v0.0.8	NIH 3D Print Exchange
www.thingiverse.com/thing:4459902	Custom Platform 50ml & Testtubes for DIY Orbital Shaker V1.0	NIH 3D Print Exchange
www.thingiverse.com/thing:4458332	Antenna rotator with worm gear and integrated BB ball bearings	NIH 3D Print Exchange
www.thingiverse.com/thing:4444650	Lab tube rack	NIH 3D Print Exchange
www.thingiverse.com/thing:4408484	Fun science: Modular lab power supply with DPS3005	NIH 3D Print Exchange
www.thingiverse.com/thing:4406638	Aluminium 3030 foot (for opentrons v1)	NIH 3D Print Exchange
www.thingiverse.com/thing:4380612	Tiny e-Lab Bosch 18V Battery Adapter	NIH 3D Print Exchange
www.thingiverse.com/thing:4380132	Magnetic Rack for 8-well PCR strip tubes	NIH 3D Print Exchange
www.thingiverse.com/thing:4372138	Magnetic Stirrer	NIH 3D Print Exchange
www.thingiverse.com/thing:4363384	Tiny e-Lab Single USB	NIH 3D Print Exchange
www.thingiverse.com/thing:4355201	SUNLIGHT - Geeetech fan duct 4020 + 5015 blower OEM hotend a10 a20 A30 + triangle lab dragon hotend(e3d v6)	NIH 3D Print Exchange
www.thingiverse.com/thing:4348025	Mini Lab Power Supply Case	NIH 3D Print Exchange
www.thingiverse.com/thing:4346095	Inclined non-slip ramekin support / Support incliné antidérapant ramequin	NIH 3D Print Exchange
www.thingiverse.com/thing:4325363	Tiny e-Lab 12v Hub	NIH 3D Print Exchange
www.thingiverse.com/thing:4325286	Tiny e-Lab dso138 mini Digital Oscilloscope	NIH 3D Print Exchange
www.thingiverse.com/thing:4325281	Tiny e-Lab T12 Soldering İron STM32 V2.01	NIH 3D Print Exchange
www.thingiverse.com/thing:4324443	Tiny e-Lab Dual USB PSU	NIH 3D Print Exchange
www.thingiverse.com/thing:4319447	ATX Lab bench power supply	NIH 3D Print Exchange
www.thingiverse.com/thing:4317260	(GL45) Autosampler HPLC to Glassware Adapter	NIH 3D Print Exchange
www.thingiverse.com/thing:4314616	virusSCOPE - Educational game about COVID-19 Diagnostics	NIH 3D Print Exchange
www.thingiverse.com/thing:4314596	Microscope Slide Holder (10 slides flat, with magentic latch)	NIH 3D Print Exchange
www.thingiverse.com/thing:4314593	Immunohistochemistry Staining Chamber for Medical Research (2 Slide Holder)	NIH 3D Print Exchange
www.thingiverse.com/thing:4314587	Immunohistochemistry Staining Chamber for Medical Research (8 Slide Holder)	NIH 3D Print Exchange
www.thingiverse.com/thing:4298921	Lab Bench Power Supply (using ATX PSU)	NIH 3D Print Exchange
www.thingiverse.com/thing:4298615	AM-Microscope/DSLR tube	NIH 3D Print Exchange
www.thingiverse.com/thing:4272124	Test Tube Opener	NIH 3D Print Exchange
www.thingiverse.com/thing:4268044	Pipette tip sorting device \'Elster\' for 200 µL pipette tips	NIH 3D Print Exchange
www.thingiverse.com/thing:4267985	Test tube holder	NIH 3D Print Exchange
www.thingiverse.com/thing:4256563	Pipette tip sorting device \'Elster\' for 10 µL pipette tips	NIH 3D Print Exchange
www.thingiverse.com/thing:4252909	Darkfield microscope filters	NIH 3D Print Exchange
www.thingiverse.com/thing:4239135	3D4U by Miele Coffee Clip	NIH 3D Print Exchange
www.thingiverse.com/thing:4229677	EleLab_v2 Supply from 24 V	NIH 3D Print Exchange
www.thingiverse.com/thing:4227360	Raspberry Pi camera night vision case with auto IR filter cut	NIH 3D Print Exchange
www.thingiverse.com/thing:4209340	EleLab_v2 Lab Supply Variable	NIH 3D Print Exchange
www.thingiverse.com/thing:4209331	EleLab_v2 Lab Supply Fixed	NIH 3D Print Exchange
www.thingiverse.com/thing:4203672	Photoreactor	NIH 3D Print Exchange
www.thingiverse.com/thing:4203279	Lid for the TLC (Thin Layer Chromatography) Cell	NIH 3D Print Exchange
www.thingiverse.com/thing:4199584	Mini Lab Bench Power Supply (XYS3580 / DPS5005)	NIH 3D Print Exchange
www.thingiverse.com/thing:4196544	Lab Power Supply	NIH 3D Print Exchange
www.thingiverse.com/thing:4186470	kimwipe box holder	NIH 3D Print Exchange
www.thingiverse.com/thing:4183929	Glove box holder	NIH 3D Print Exchange
www.thingiverse.com/thing:4176410	eppendorf pipette ejector	NIH 3D Print Exchange
www.thingiverse.com/thing:4162680	GL45 Y-Cap (Glassware Cap)	NIH 3D Print Exchange
www.thingiverse.com/thing:4161370	Desk organizer	NIH 3D Print Exchange
www.thingiverse.com/thing:4156261	Low-cost lab rotator	NIH 3D Print Exchange
www.thingiverse.com/thing:4145148	Lab Clamp	NIH 3D Print Exchange
www.thingiverse.com/thing:4143855	Low-cost plate shaker	NIH 3D Print Exchange
www.thingiverse.com/thing:4136993	Mouse Restrainer	NIH 3D Print Exchange
www.thingiverse.com/thing:4135306	DPS5005 Lab Bench Power Supply	NIH 3D Print Exchange
www.thingiverse.com/thing:4133465	Solder fume extractor	NIH 3D Print Exchange
www.thingiverse.com/thing:4129394	Maxspect Bio Block Holder	NIH 3D Print Exchange
www.thingiverse.com/thing:4128135	LAB Vial Rack 20	NIH 3D Print Exchange
www.thingiverse.com/thing:4104993	Pipet tip box shelves	NIH 3D Print Exchange
www.thingiverse.com/thing:4102658	NASA CGI Moon Kit 2019 Moon Lamp	NIH 3D Print Exchange
www.thingiverse.com/thing:4093042	PowerLAB, Another ATX power supply for Lab	NIH 3D Print Exchange
www.thingiverse.com/thing:4086005	Tiny e-Lab Dual Usb with Voltmeters and Ammeters	NIH 3D Print Exchange
www.thingiverse.com/thing:4065692	SeraLab - Bench power supply for mobile electronics Lab	NIH 3D Print Exchange
www.thingiverse.com/thing:4050319	Parametric RND / Korad / KA3005P / KA3005D / KA3005 / Lab Power Supply Desk Stand	NIH 3D Print Exchange
www.thingiverse.com/thing:4037943	NMR Tube Holder	NIH 3D Print Exchange
www.thingiverse.com/thing:4017185	Lab ATX power supply skeleton case panel	NIH 3D Print Exchange
www.thingiverse.com/thing:4012333	0.7mm microcentrifuge rack	NIH 3D Print Exchange
www.thingiverse.com/thing:4003793	DPS3003/5 Lab power supply	NIH 3D Print Exchange
www.thingiverse.com/thing:3985878	Test - Linear servo stuff for micropipette	NIH 3D Print Exchange
www.thingiverse.com/thing:3980980	LabPower - Lab bench power supply	NIH 3D Print Exchange
www.thingiverse.com/thing:3980043	PCR plate holder 96-well plate or 384-well plate	NIH 3D Print Exchange
www.thingiverse.com/thing:3973189	Bio lab Falcon Tube Foot	NIH 3D Print Exchange
www.thingiverse.com/thing:3973172	Bio lab Falcon Tube Rack	NIH 3D Print Exchange
www.thingiverse.com/thing:3972888	Density Kit	NIH 3D Print Exchange
www.thingiverse.com/thing:3960645	3D Printable Open Source Lab Safety Glasses	NIH 3D Print Exchange
www.thingiverse.com/thing:3943382	Lab ATX power supply skeleton case panel	NIH 3D Print Exchange
www.thingiverse.com/thing:3928228	LessTiny e-Lab	NIH 3D Print Exchange
www.thingiverse.com/thing:3923930	Small Lab Supply based on DP30V5A	NIH 3D Print Exchange
www.thingiverse.com/thing:3870791	Lab Power Supply-3 Channel x 5 Amp	NIH 3D Print Exchange
www.thingiverse.com/thing:3869697	Mixed Vial Plate	NIH 3D Print Exchange
www.thingiverse.com/thing:3862143	Lab Power Supply-3 Channel x 2 Amp	NIH 3D Print Exchange
www.thingiverse.com/thing:3857316	Magnetic tube rack for 2x8 1.5 mL tubes	NIH 3D Print Exchange
www.thingiverse.com/thing:3847398	Falcon Rack Gradilla - 50 mL - OpenSCAD Parametric	NIH 3D Print Exchange
www.thingiverse.com/thing:3831773	DIY Mini Variable Lab Bench Power Supply	NIH 3D Print Exchange
www.thingiverse.com/thing:3812816	$10 ATX Lab Power Supply V2	NIH 3D Print Exchange
www.thingiverse.com/thing:3809894	Disposable glove box holder	NIH 3D Print Exchange
www.thingiverse.com/thing:3809857	Plasmid tubes holder for storage box	NIH 3D Print Exchange
www.thingiverse.com/thing:3771820	Garden hose bottle adapter 11mm	NIH 3D Print Exchange
www.thingiverse.com/thing:3769247	DIY Lab Power Supply	NIH 3D Print Exchange
www.thingiverse.com/thing:3766037	Lab Power Supply	NIH 3D Print Exchange
www.thingiverse.com/thing:3757968	Makita 18V LXT benchtop / lab power supply	NIH 3D Print Exchange
www.thingiverse.com/thing:3756210	Centrifuge 4mL vial holder	NIH 3D Print Exchange
www.thingiverse.com/thing:3754832	Bacterial Cell Model	NIH 3D Print Exchange
www.thingiverse.com/thing:3752389	Magnetic Stirrer V2	NIH 3D Print Exchange
www.thingiverse.com/thing:3747176	UV Curing Station for SLA,	NIH 3D Print Exchange
www.thingiverse.com/thing:3736315	Millennium Falcon Multi-Tube Holder	NIH 3D Print Exchange
www.thingiverse.com/thing:3732478	Ultimate Brush / Tool stand Dental lab ceramist	NIH 3D Print Exchange
www.thingiverse.com/thing:3722109	Mini Lab Bench Power Supply (DPS3003) Powered by Einhell Batteries or DC Source	NIH 3D Print Exchange
www.thingiverse.com/thing:3720067	Laboratory Rack for Conical Tube (Butterfly Rack)	NIH 3D Print Exchange
www.thingiverse.com/thing:3715933	LED DNA model - helix lamp	NIH 3D Print Exchange
www.thingiverse.com/thing:3714000	Customizable Stackable Storage Contaiers	NIH 3D Print Exchange
www.thingiverse.com/thing:3713231	C Elegans Meyer Lab Plate Stencil	NIH 3D Print Exchange
www.thingiverse.com/thing:3711932	Flow Through Cup Chemistry Lab	NIH 3D Print Exchange
www.thingiverse.com/thing:3708466	DNA-Lamp Remix	NIH 3D Print Exchange
www.thingiverse.com/thing:3706783	MANUAL PRESS	NIH 3D Print Exchange
www.thingiverse.com/thing:3704053	Lab power supply XL4015 kot	NIH 3D Print Exchange
www.thingiverse.com/thing:3702648	DIYbio Centrifuge V 3.0	NIH 3D Print Exchange
www.thingiverse.com/thing:3696431	DNA/RNA Building Toy Set with Improved Joints	NIH 3D Print Exchange
www.thingiverse.com/thing:3695785	DNA Replication V1	NIH 3D Print Exchange
www.thingiverse.com/thing:3689460	Tiny e-Lab DPS	NIH 3D Print Exchange
www.thingiverse.com/thing:3680255	Bigger Front Case for Lab ATX power supply skeleton case	NIH 3D Print Exchange
www.thingiverse.com/thing:3675279	super awesome Plant Clip	NIH 3D Print Exchange
www.thingiverse.com/thing:3668758	PCR Cap Flipper / Lid Opener	NIH 3D Print Exchange
www.thingiverse.com/thing:3665366	Microscope Slide Holder	NIH 3D Print Exchange
www.thingiverse.com/thing:3660371	Electronics tweezer holder organiser	NIH 3D Print Exchange
www.thingiverse.com/thing:3651006	Open Kirlian Device	NIH 3D Print Exchange
www.thingiverse.com/thing:3648965	a row of 8 .35 cm diamiter test tube holder (test tubes connected)	NIH 3D Print Exchange
www.thingiverse.com/thing:3646570	Completely 3-D Printable Centrifuge	NIH 3D Print Exchange
www.thingiverse.com/thing:3644639	LAB POWER SUPPLY COVER	NIH 3D Print Exchange
www.thingiverse.com/thing:3643317	9V Battery Storage Box	NIH 3D Print Exchange
www.thingiverse.com/thing:3613133	K40 Laser Exhaust Upgrade	NIH 3D Print Exchange
www.thingiverse.com/thing:3605287	Vortex Mixer Paint Shaker	NIH 3D Print Exchange
www.thingiverse.com/thing:3602413	8020 \"CUP\" Holder	NIH 3D Print Exchange
www.thingiverse.com/thing:3599682	smartphone microscope holder	NIH 3D Print Exchange
www.thingiverse.com/thing:3599321	FLYDE Plate Components	NIH 3D Print Exchange
www.thingiverse.com/thing:3594646	Wire Rack \"CUP\" Holder	NIH 3D Print Exchange
www.thingiverse.com/thing:3593990	Clip for lab glassware 24/40 chinese standard	NIH 3D Print Exchange
www.thingiverse.com/thing:3591646	Rack for Centrifuge Balance Tubes	NIH 3D Print Exchange
www.thingiverse.com/thing:3586720	gel electrophoresis chamber v2	NIH 3D Print Exchange
www.thingiverse.com/thing:3583888	HPLC Holder for Chemistry Lab	NIH 3D Print Exchange
www.thingiverse.com/thing:3579311	Triple lab power supply	NIH 3D Print Exchange
www.thingiverse.com/thing:3562952	Magnetic separation rack	NIH 3D Print Exchange
www.thingiverse.com/thing:3549313	Lab Tube Holder (50mL, 15mL, 2mL and PCR tube strip)	NIH 3D Print Exchange
www.thingiverse.com/thing:3543116	GL25 to GL45 adapter for bottle filter	NIH 3D Print Exchange
www.thingiverse.com/thing:3536861	MICROMETER	NIH 3D Print Exchange
www.thingiverse.com/thing:3526625	Hydroponic base for 3 glass test tube (Base ou support hydroponique 3 tubes à essais)	NIH 3D Print Exchange
www.thingiverse.com/thing:3522686	OpenScan Tough - Photogrammetry Turntable	NIH 3D Print Exchange
www.thingiverse.com/thing:3517888	Lab variable power supply	NIH 3D Print Exchange
www.thingiverse.com/thing:3507962	entonnoir pour tube a essai - test tube funnel	NIH 3D Print Exchange
www.thingiverse.com/thing:3502559	15ml/50ml tube holder for labroatory purposes	NIH 3D Print Exchange
www.thingiverse.com/thing:3498144	surplatine de microscope, mechanical stage for microscope	NIH 3D Print Exchange
www.thingiverse.com/thing:3497948	portoir pour tubes a essais, test tubes holder	NIH 3D Print Exchange
www.thingiverse.com/thing:3493929	Falcon tube holder (15 and 50mL)	NIH 3D Print Exchange
www.thingiverse.com/thing:3472175	Customisable vial rack holder	NIH 3D Print Exchange
www.thingiverse.com/thing:3449837	DIN rail Lab	NIH 3D Print Exchange
www.thingiverse.com/thing:3449171	Tiny e-lab Power Supply	NIH 3D Print Exchange
www.thingiverse.com/thing:3448073	Small benchtop lab power supply 32V 5A	NIH 3D Print Exchange
www.thingiverse.com/thing:3447631	Lab Power Supply Case with D3806 buck boost converter	NIH 3D Print Exchange
www.thingiverse.com/thing:3444288	Home Made Desktop Lab power supply	NIH 3D Print Exchange
www.thingiverse.com/thing:3429224	Protective gas microscopy preparation tool	NIH 3D Print Exchange
www.thingiverse.com/thing:3423754	Lab Power Supply	NIH 3D Print Exchange
www.thingiverse.com/thing:3422585	Extended Rack, and Table Surface, For USB Microscope Stand	NIH 3D Print Exchange
www.thingiverse.com/thing:3409021	Plant Cell	NIH 3D Print Exchange
www.thingiverse.com/thing:3408906	Lab Bench Power Supply from PSU	NIH 3D Print Exchange
www.thingiverse.com/thing:3405765	Modello semplice di DNA	NIH 3D Print Exchange
www.thingiverse.com/thing:3398952	4mm Lab cable organizer | Banana Jack	NIH 3D Print Exchange
www.thingiverse.com/thing:3391616	Column racks for microcolumn separations	NIH 3D Print Exchange
www.thingiverse.com/thing:3387197	Cold brew dripper (cold extraction)	NIH 3D Print Exchange
www.thingiverse.com/thing:3382996	Variable Lab Bench Power Supply	NIH 3D Print Exchange
www.thingiverse.com/thing:3379342	Gel Comb for BRL H5 Gel Electrophoresis	NIH 3D Print Exchange
www.thingiverse.com/thing:3358469	Biosafety waste cup for lab work	NIH 3D Print Exchange
www.thingiverse.com/thing:3358129	Battery dispenser dual : AAA & AA	NIH 3D Print Exchange
www.thingiverse.com/thing:3343489	SCIENCE themed Office Supply Organizers!	NIH 3D Print Exchange
www.thingiverse.com/thing:3341586	Magnetic Rack for 2, 4, and 8 1.5mL tubes	NIH 3D Print Exchange
www.thingiverse.com/thing:3333671	Cryo / Freezer Tube Box - 2 x 5 x 5 in	NIH 3D Print Exchange
www.thingiverse.com/thing:3325763	Suction cup attachable pipette holder	NIH 3D Print Exchange
www.thingiverse.com/thing:3298877	Tiny e-Lab Power supply	NIH 3D Print Exchange
www.thingiverse.com/thing:3297097	Chemistry / Biology Test Tube Drying Rack	NIH 3D Print Exchange
www.thingiverse.com/thing:3295349	Tiny e-Lab LCR-T4 tester	NIH 3D Print Exchange
www.thingiverse.com/thing:3295331	Tiny e-Lab T12 OLED soldering station	NIH 3D Print Exchange
www.thingiverse.com/thing:3293201	Beltdrive educational system	NIH 3D Print Exchange
www.thingiverse.com/thing:3285253	Test tube clamp with vertical stand	NIH 3D Print Exchange
www.thingiverse.com/thing:3276301	Microbiology Lab Tools	NIH 3D Print Exchange
www.thingiverse.com/thing:3260134	Adapterplatte M3 for Lab Rocker	NIH 3D Print Exchange
www.thingiverse.com/thing:3241197	Temperature Sensor Clamp for Homemade Lab Incubator	NIH 3D Print Exchange
www.thingiverse.com/thing:3238736	Bag Clip with Screw Cap	NIH 3D Print Exchange
www.thingiverse.com/thing:3209979	Large Schlenk tube stand	NIH 3D Print Exchange
www.thingiverse.com/thing:3198182	PC PSU Lab Bench Power Supply	NIH 3D Print Exchange
www.thingiverse.com/thing:3186607	Gilson Pipette Holder / Hanger - x3/x4 - Non adhesive	NIH 3D Print Exchange
www.thingiverse.com/thing:3184268	Schlenk tube stand	NIH 3D Print Exchange
www.thingiverse.com/thing:3179467	Drying rack for small lab tools	NIH 3D Print Exchange
www.thingiverse.com/thing:3164865	Cuvette Carrier	NIH 3D Print Exchange
www.thingiverse.com/thing:3163299	Wall mounted pipette holder	NIH 3D Print Exchange
www.thingiverse.com/thing:3151905	36 small samples box	NIH 3D Print Exchange
www.thingiverse.com/thing:3144072	Syringe Repetition Pump	NIH 3D Print Exchange
www.thingiverse.com/thing:3142779	Orbital Lab Shaker - Simple & Inexpensive Version	NIH 3D Print Exchange
www.thingiverse.com/thing:3139809	Fully Parametric Vial Rack	NIH 3D Print Exchange
www.thingiverse.com/thing:3133833	Stand for laboratory flask	NIH 3D Print Exchange
www.thingiverse.com/thing:3133706	18mm to 14mm adapter for lab glass	NIH 3D Print Exchange
www.thingiverse.com/thing:3130630	Dual DPS5005 Lab Power Supply	NIH 3D Print Exchange
www.thingiverse.com/thing:3124089	Lab Radar Labradar Battery Holder	NIH 3D Print Exchange
www.thingiverse.com/thing:3119058	Flat bottom centrifuge holder	NIH 3D Print Exchange
www.thingiverse.com/thing:3117889	Optical/elettronic lab equipment- PCB holder	NIH 3D Print Exchange
www.thingiverse.com/thing:3105122	Petri Dish Rack, 9 x 90mm Plates	NIH 3D Print Exchange
www.thingiverse.com/thing:3104277	Housing for DIY Lab Power Supply	NIH 3D Print Exchange
www.thingiverse.com/thing:3102775	Orbital Shaker DIYBio	NIH 3D Print Exchange
www.thingiverse.com/thing:3077564	Magnetic PCR Strip Tube Stand	NIH 3D Print Exchange
www.thingiverse.com/thing:3074853	poseidon syringe pump and microscope system	NIH 3D Print Exchange
www.thingiverse.com/thing:3072610	Crickit Lab Shaker	NIH 3D Print Exchange
www.thingiverse.com/thing:3067175	Joint clamp for NS 29/32 lab glassware Keck	NIH 3D Print Exchange
www.thingiverse.com/thing:3067166	Darkfield / Phase Contrast / Oblique Illumination Microscope Set	NIH 3D Print Exchange
www.thingiverse.com/thing:3064434	Vial (ampule) Canister	NIH 3D Print Exchange
www.thingiverse.com/thing:3059773	Lab Power Supply (15€ - DP20V2A)	NIH 3D Print Exchange
www.thingiverse.com/thing:3055364	32 mm darkfield filter stop for microscopes	NIH 3D Print Exchange
www.thingiverse.com/thing:3054046	Arduino ATX Lab Bench Power Supply	NIH 3D Print Exchange
www.thingiverse.com/thing:3034925	Lab Bench Power Supply	NIH 3D Print Exchange
www.thingiverse.com/thing:3032770	Cellscope Clone (Mobile phone microscope)	NIH 3D Print Exchange
www.thingiverse.com/thing:3031198	Lab Power Supply Magnetic Leg	NIH 3D Print Exchange
www.thingiverse.com/thing:3031170	petri dish holder (for 33 petri dishes a 100mm)	NIH 3D Print Exchange
www.thingiverse.com/thing:3026526	MealWorm Pupae Shifter	NIH 3D Print Exchange
www.thingiverse.com/thing:3023968	15 to 50 ml tube rotator converter	NIH 3D Print Exchange
www.thingiverse.com/thing:3023923	Culture Tube Stand	NIH 3D Print Exchange
www.thingiverse.com/thing:3020709	7 falcon vial holder 50 ml	NIH 3D Print Exchange
www.thingiverse.com/thing:3017793	Power Supply Front End - Alt Lab Supply	NIH 3D Print Exchange
www.thingiverse.com/thing:3010383	Dual Power Supply Front End - alt lab supply	NIH 3D Print Exchange
www.thingiverse.com/thing:3007264	Compliant Centrifugal Clutch	NIH 3D Print Exchange
www.thingiverse.com/thing:2999383	Tiny e-Lab	NIH 3D Print Exchange
www.thingiverse.com/thing:2994348	Rack for small Sigma bottles	NIH 3D Print Exchange
www.thingiverse.com/thing:2992816	Sonicator basket	NIH 3D Print Exchange
www.thingiverse.com/thing:2988740	Oriceps: Origami Inspired Forceps	NIH 3D Print Exchange
www.thingiverse.com/thing:2987308	Power Supply atx front panel	NIH 3D Print Exchange
www.thingiverse.com/thing:2986282	Lab ATX Power Supply DPS30	NIH 3D Print Exchange
www.thingiverse.com/thing:2984982	DIYbio Lab Block	NIH 3D Print Exchange
www.thingiverse.com/thing:2983846	DIYbio Orbital Shaker V 2.0	NIH 3D Print Exchange
www.thingiverse.com/thing:2981205	Modified height adjustable pipette stand	NIH 3D Print Exchange
www.thingiverse.com/thing:2980929	Double Helix bridging torture test	NIH 3D Print Exchange
www.thingiverse.com/thing:2958613	Large Ant Farm Requires 20mm test tubes	NIH 3D Print Exchange
www.thingiverse.com/thing:2954456	Lab Bench Power Supply Enclosure	NIH 3D Print Exchange
www.thingiverse.com/thing:2951347	Lab Thermometer Stand	NIH 3D Print Exchange
www.thingiverse.com/thing:2948680	Open Source Laboratory Rocker / Mixer / Shaker (Lab Rocker)	NIH 3D Print Exchange
www.thingiverse.com/thing:2946312	Translation Modeling Activity	NIH 3D Print Exchange
www.thingiverse.com/thing:2937152	Science gift box with lid	NIH 3D Print Exchange
www.thingiverse.com/thing:2936217	Lasercut pipette stand	NIH 3D Print Exchange
www.thingiverse.com/thing:2926486	1 mm, 12 well gel comb for agarose electrophoresis	NIH 3D Print Exchange
www.thingiverse.com/thing:2921815	Pillbug Choice Chamber for Biology Education	NIH 3D Print Exchange
www.thingiverse.com/thing:2919839	Wall Mounted Toolboxes	NIH 3D Print Exchange
www.thingiverse.com/thing:2916859	Eppendorf Tube rack for Shaker	NIH 3D Print Exchange
www.thingiverse.com/thing:2914199	Test Tube Rack for 12mmx100mm tubes (JeffCo)	NIH 3D Print Exchange
www.thingiverse.com/thing:2911852	Mobile lab power supply	NIH 3D Print Exchange
www.thingiverse.com/thing:2911036	Petri Dish Divider	NIH 3D Print Exchange
www.thingiverse.com/thing:2902219	Baermann Technique	NIH 3D Print Exchange
www.thingiverse.com/thing:2886950	Eppendorf / microtube rack for 2 / 2.0 / 2.2 ml / milliliter tubes	NIH 3D Print Exchange
www.thingiverse.com/thing:2883345	test_tube_vase	NIH 3D Print Exchange
www.thingiverse.com/thing:2882493	Model Paint Mixer from a 140mm PC fan	NIH 3D Print Exchange
www.thingiverse.com/thing:2880652	Ant liquid feeder for 20mm glas	NIH 3D Print Exchange
www.thingiverse.com/thing:2870092	Lab power supply	NIH 3D Print Exchange
www.thingiverse.com/thing:2862713	WHMIS 2015 pictograms	NIH 3D Print Exchange
www.thingiverse.com/thing:2860213	Syringe Table Mount	NIH 3D Print Exchange
www.thingiverse.com/thing:2859161	0.2 ml microfuge tube adapters	NIH 3D Print Exchange
www.thingiverse.com/thing:2857819	Low-cost air quality monitor	NIH 3D Print Exchange
www.thingiverse.com/thing:2843298	Lab holder	NIH 3D Print Exchange
www.thingiverse.com/thing:2828641	Mr carlson\'s lab tube frequency counter	NIH 3D Print Exchange
www.thingiverse.com/thing:2820540	Vacuum Hood	NIH 3D Print Exchange
www.thingiverse.com/thing:2816114	Fixed STL for Magnetic Tube Rack	NIH 3D Print Exchange
www.thingiverse.com/thing:2812615	Hard Drive Centrifuge Rotor (secure design)	NIH 3D Print Exchange
www.thingiverse.com/thing:2811554	Multi-Color Mini Plant Cell	NIH 3D Print Exchange
www.thingiverse.com/thing:2803322	Multi-Color Mini Animal Cell	NIH 3D Print Exchange
www.thingiverse.com/thing:2801053	DNA Lamp	NIH 3D Print Exchange
www.thingiverse.com/thing:2794889	18mm Vial Holder	NIH 3D Print Exchange
www.thingiverse.com/thing:2794834	Modular Eppendorf Tube Rack V2.0	NIH 3D Print Exchange
www.thingiverse.com/thing:2792457	falcon tube rack	NIH 3D Print Exchange
www.thingiverse.com/thing:2790346	Mini stabilized lab power supply DP50V5A	NIH 3D Print Exchange
www.thingiverse.com/thing:2788915	Lab PSU DPS5005 box	NIH 3D Print Exchange
www.thingiverse.com/thing:2788380	PCR Tube Storage Box	NIH 3D Print Exchange
www.thingiverse.com/thing:2787911	K40 adjustable laser table	NIH 3D Print Exchange
www.thingiverse.com/thing:2781778	Eppendorf 5 ml tube holder	NIH 3D Print Exchange
www.thingiverse.com/thing:2775044	Multi appendorf tube vortex holder	NIH 3D Print Exchange
www.thingiverse.com/thing:2769349	Multi-Purpose tube rack for centrifuge, falcon, eppendorf and PCR-tubes	NIH 3D Print Exchange
www.thingiverse.com/thing:2765367	Stand, Clamps and Equipment Kit	NIH 3D Print Exchange
www.thingiverse.com/thing:2761068	Clipper Candle aka Lab Clipper	NIH 3D Print Exchange
www.thingiverse.com/thing:2753942	Laboratory vial holder customizble	NIH 3D Print Exchange
www.thingiverse.com/thing:2748055	Lab Bench Power Supply Enclosure (LTC3780)	NIH 3D Print Exchange
www.thingiverse.com/thing:2743521	Vertical petri dish holder	NIH 3D Print Exchange
www.thingiverse.com/thing:2738870	Millenium Falcon Tube Holder	NIH 3D Print Exchange
www.thingiverse.com/thing:2730648	Pegboard inserts	NIH 3D Print Exchange
www.thingiverse.com/thing:2720290	Microscope Slide Holder	NIH 3D Print Exchange
www.thingiverse.com/thing:2718130	petri dish holder (150 x 15mm)	NIH 3D Print Exchange
www.thingiverse.com/thing:2715597	Printed WiFi - 3D Printed Wireless Connected Objects	NIH 3D Print Exchange
www.thingiverse.com/thing:2711528	Public Lab Lego Spectrometer	NIH 3D Print Exchange
www.thingiverse.com/thing:2703776	Battery Power Supply	NIH 3D Print Exchange
www.thingiverse.com/thing:2703171	XT60 case for DP30V5A adjustable lab power supply	NIH 3D Print Exchange
www.thingiverse.com/thing:2698828	Wellplate Halterung für Elektrochemie	NIH 3D Print Exchange
www.thingiverse.com/thing:2696924	lab vacuum line stand	NIH 3D Print Exchange
www.thingiverse.com/thing:2686418	Pointers to stepper motor & CNC lab	NIH 3D Print Exchange
www.thingiverse.com/thing:2685544	Bladeless Desk Fan	NIH 3D Print Exchange
www.thingiverse.com/thing:2684082	STACKABLE BINS ORGANIZER MICRO	NIH 3D Print Exchange
www.thingiverse.com/thing:2679954	Atx psu benchtop lab power supply	NIH 3D Print Exchange
www.thingiverse.com/thing:2677215	Open source 3D-printed 1000 μL micropump	NIH 3D Print Exchange
www.thingiverse.com/thing:2675731	DIY Cheap Lab Power Supply 5A/30V	NIH 3D Print Exchange
www.thingiverse.com/thing:2674628	pH electrode holder	NIH 3D Print Exchange
www.thingiverse.com/thing:2670245	Lab power supply enclosure, box (Vertical)	NIH 3D Print Exchange
www.thingiverse.com/thing:2664612	Damper diameter reducer for lab centrifuge	NIH 3D Print Exchange
www.thingiverse.com/thing:2664056	Desktop lab power supply	NIH 3D Print Exchange
www.thingiverse.com/thing:2654215	Grinder - double gear - V2.0	NIH 3D Print Exchange
www.thingiverse.com/thing:2654135	van de graaff generator 50.000V!	NIH 3D Print Exchange
www.thingiverse.com/thing:2644248	Another Lab plate vortex/shaker from a 140 mm fan	NIH 3D Print Exchange
www.thingiverse.com/thing:2644161	Vise	NIH 3D Print Exchange
www.thingiverse.com/thing:2642472	falcon tube holder demogorgon feet	NIH 3D Print Exchange
www.thingiverse.com/thing:2640919	Lab ATX with voltmeter and key switch / Alim ATX avec voltmètre et interrupteur a clé	NIH 3D Print Exchange
www.thingiverse.com/thing:2631167	15 & 50mL Tube Rack	NIH 3D Print Exchange
www.thingiverse.com/thing:2619479	Precise Peristaltic Pump	NIH 3D Print Exchange
www.thingiverse.com/thing:2619459	K40 eBay CO2 Laser Exhaust Fan Adapter for Marine Vent Hose!	NIH 3D Print Exchange
www.thingiverse.com/thing:2618400	Syringe Pump FPLC Biomaker	NIH 3D Print Exchange
www.thingiverse.com/thing:2585063	Microsphone - A \"pocket microscope\" phone camera mount	NIH 3D Print Exchange
www.thingiverse.com/thing:2578853	Lab Table Egde Cable Clamp	NIH 3D Print Exchange
www.thingiverse.com/thing:2568585	Fun science: Auxin-binding protein	NIH 3D Print Exchange
www.thingiverse.com/thing:2568149	Custom tube cap with guard	NIH 3D Print Exchange
www.thingiverse.com/thing:2567141	OE-1	NIH 3D Print Exchange
www.thingiverse.com/thing:2562937	STACKABLE BINS ORGANIZER MINI	NIH 3D Print Exchange
www.thingiverse.com/thing:2553333	50 ml tube holder	NIH 3D Print Exchange
www.thingiverse.com/thing:2546766	Enclosed Microscope Slide / Chip Case	NIH 3D Print Exchange
www.thingiverse.com/thing:2543464	Fun science: Bench lab power supply with DPS5005 (two channels)	NIH 3D Print Exchange
www.thingiverse.com/thing:2543148	Dewalt 12v Battery holder for power	NIH 3D Print Exchange
www.thingiverse.com/thing:2542470	Exacto Knife Stand	NIH 3D Print Exchange
www.thingiverse.com/thing:2539830	Modular Drawers 2.0	NIH 3D Print Exchange
www.thingiverse.com/thing:2529859	Column Holder and 15mL / 50mL Tube Rack	NIH 3D Print Exchange
www.thingiverse.com/thing:2526104	USB Stick Holder	NIH 3D Print Exchange
www.thingiverse.com/thing:2525155	stable usb microscope stand	NIH 3D Print Exchange
www.thingiverse.com/thing:2498139	Vial Holder	NIH 3D Print Exchange
www.thingiverse.com/thing:2495213	Barebones ATX PSU	NIH 3D Print Exchange
www.thingiverse.com/thing:2487363	Rotating Pipette Holder	NIH 3D Print Exchange
www.thingiverse.com/thing:2487351	Tube Lock for 1.5ml and 2ml Eppendorf Tubes	NIH 3D Print Exchange
www.thingiverse.com/thing:2487339	Cold Block for Freezer Reagents	NIH 3D Print Exchange
www.thingiverse.com/thing:2485063	Multi-Color Cell Model	NIH 3D Print Exchange
www.thingiverse.com/thing:2471753	STACKABLE BINS ORGANIZER	NIH 3D Print Exchange
www.thingiverse.com/thing:2468051	Pipette Stand	NIH 3D Print Exchange
www.thingiverse.com/thing:2464223	Eppendorf (and others) tube holder	NIH 3D Print Exchange
www.thingiverse.com/thing:2460093	Another Poor Man´s Lab PSU	NIH 3D Print Exchange
www.thingiverse.com/thing:2450705	ATX Bench Power Supply	NIH 3D Print Exchange
www.thingiverse.com/thing:2443840	Amscope Microscope collection - Raspberry Pi Camera V2	NIH 3D Print Exchange
www.thingiverse.com/thing:2443148	15 and 50 ml test tube holder	NIH 3D Print Exchange
www.thingiverse.com/thing:2443095	Customizable spectrophotometer cuvette rack	NIH 3D Print Exchange
www.thingiverse.com/thing:2438293	Ultimate PCR Tube Rack (OTRYEN)	NIH 3D Print Exchange
www.thingiverse.com/thing:2422404	Beta Radiation Spectrometer	NIH 3D Print Exchange
www.thingiverse.com/thing:2415507	Lab Centrifuge Fidget Spinner	NIH 3D Print Exchange
www.thingiverse.com/thing:2415325	Pocket Lab Fidget Spinner Enclosure	NIH 3D Print Exchange
www.thingiverse.com/thing:2413630	Seiken\'s laboratory micropipette	NIH 3D Print Exchange
www.thingiverse.com/thing:2407284	Ultrafiltrate system for Bottles (250, 500 and 1000 ml)	NIH 3D Print Exchange
www.thingiverse.com/thing:2400841	10 ml Syringe Pipette	NIH 3D Print Exchange
www.thingiverse.com/thing:2368879	Desktop ATX lab power supply	NIH 3D Print Exchange
www.thingiverse.com/thing:2350599	Eppendorf Necklace for DNA	NIH 3D Print Exchange
www.thingiverse.com/thing:2350082	stackable case for 20 microscope slides, boite pour 20 préparations microscopiques et case for 12+12	NIH 3D Print Exchange
www.thingiverse.com/thing:2336137	Poor Man\'s Lab PSU	NIH 3D Print Exchange
www.thingiverse.com/thing:2321751	Lab Atx Variable + Hakko T12 Solder	NIH 3D Print Exchange
www.thingiverse.com/thing:2308282	Small Lab Supply based on DPS5015	NIH 3D Print Exchange
www.thingiverse.com/thing:2303697	8-strip PCR tube opener	NIH 3D Print Exchange
www.thingiverse.com/thing:2301024	OpenFlexure Microscope V2	NIH 3D Print Exchange
www.thingiverse.com/thing:2298348	miniprep vacuum manifold	NIH 3D Print Exchange
www.thingiverse.com/thing:2298151	agarose gel mold various sizes for biorad	NIH 3D Print Exchange
www.thingiverse.com/thing:2292246	Lab test tube holder	NIH 3D Print Exchange
www.thingiverse.com/thing:2272015	Microcentrifuge tube opener (Eppendorf and PCR)	NIH 3D Print Exchange
www.thingiverse.com/thing:2267017	LAB ATX BENCH	NIH 3D Print Exchange
www.thingiverse.com/thing:2255301	panel for lab atx	NIH 3D Print Exchange
www.thingiverse.com/thing:2248718	Open Source Laboratory Sample Rotator Mixer and Shaker	NIH 3D Print Exchange
www.thingiverse.com/thing:2246078	Laser Mounter for OpenBuilds V-Slot	NIH 3D Print Exchange
www.thingiverse.com/thing:2237638	DIY variable lab bench power supply V2 0! CASE	NIH 3D Print Exchange
www.thingiverse.com/thing:2179411	Indoor Garden	NIH 3D Print Exchange
www.thingiverse.com/thing:2135232	Animal cell complete model	NIH 3D Print Exchange
www.thingiverse.com/thing:2120173	Small Lab Supply based on DP30V5A	NIH 3D Print Exchange
www.thingiverse.com/thing:2119368	Lab Power Supply Remix	NIH 3D Print Exchange
www.thingiverse.com/thing:2111621	Lab Power Supply (Cheap & Powerful)	NIH 3D Print Exchange
www.thingiverse.com/thing:2109025	Orbital shaker	NIH 3D Print Exchange
www.thingiverse.com/thing:2108260	Boxing for mini lab psu	NIH 3D Print Exchange
www.thingiverse.com/thing:2085223	Lab Power Supply	NIH 3D Print Exchange
www.thingiverse.com/thing:2059751	Honors Bio Cell Organelle Project	NIH 3D Print Exchange
www.thingiverse.com/thing:2051953	Cheap lab laser	NIH 3D Print Exchange
www.thingiverse.com/thing:2046817	lab stirrer heated for extracts	NIH 3D Print Exchange
www.thingiverse.com/thing:2042158	Mini Microscope	NIH 3D Print Exchange
www.thingiverse.com/thing:2041753	colloidal silver heated magnetic spinner lab stirrer	NIH 3D Print Exchange
www.thingiverse.com/thing:2031728	Hematology QC holder	NIH 3D Print Exchange
www.thingiverse.com/thing:2019290	Cable plug holders, Lab power supply	NIH 3D Print Exchange
www.thingiverse.com/thing:2011335	Separatory funnel stand	NIH 3D Print Exchange
www.thingiverse.com/thing:2006327	Centrifuge - Quick Print One Piece Gravity Hold System	NIH 3D Print Exchange
www.thingiverse.com/thing:1995695	PULL-FUGE	NIH 3D Print Exchange
www.thingiverse.com/thing:1995138	Box for regular lab power supply from CD-ROM housing	NIH 3D Print Exchange
www.thingiverse.com/thing:1950473	Dispensette Adapter	NIH 3D Print Exchange
www.thingiverse.com/thing:1940320	pH Meter Stand	NIH 3D Print Exchange
www.thingiverse.com/thing:1920151	Customizable rod clamp	NIH 3D Print Exchange
www.thingiverse.com/thing:1904480	Tube storage/thaw/ice box from a pipette box	NIH 3D Print Exchange
www.thingiverse.com/thing:1865014	FlyPiScope	NIH 3D Print Exchange
www.thingiverse.com/thing:1854976	Parametric Gel Electrophoresis System	NIH 3D Print Exchange
www.thingiverse.com/thing:1820146	SyriGo - Open Hardware Programmable Syringe Pump	NIH 3D Print Exchange
www.thingiverse.com/thing:1811002	Laser Fume Extractor & Vacuum Table / Former Build	NIH 3D Print Exchange
www.thingiverse.com/thing:1804474	Canon EF lens to C-Mount w/ stand	NIH 3D Print Exchange
www.thingiverse.com/thing:1787860	HingePliers (a metamaterials experiment)	NIH 3D Print Exchange
www.thingiverse.com/thing:1778115	Handle for Lab ATX power supply	NIH 3D Print Exchange
www.thingiverse.com/thing:1772423	Foldable Handle (Print and Play) For Lab ATX Power SupplySkeleton Case	NIH 3D Print Exchange
www.thingiverse.com/thing:1771176	Open Source Food Pellet Dispenser	NIH 3D Print Exchange
www.thingiverse.com/thing:1768834	Universal Smart Phone Microscope Mount Remix	NIH 3D Print Exchange
www.thingiverse.com/thing:1761733	12 Well Plate Transwell Tray	NIH 3D Print Exchange
www.thingiverse.com/thing:1743145	The HIVE - Modular Hex Drawers	NIH 3D Print Exchange
www.thingiverse.com/thing:1719128	Self-Watering Planter	NIH 3D Print Exchange
www.thingiverse.com/thing:1716812	Plant and Animal Cells	NIH 3D Print Exchange
www.thingiverse.com/thing:1714879	Sous Vide / PID Temperature Controller Case	NIH 3D Print Exchange
www.thingiverse.com/thing:1712109	Testing Different Temperatures with 3D Prints: Thermodynamics Project	NIH 3D Print Exchange
www.thingiverse.com/thing:1700383	PET CUTTER	NIH 3D Print Exchange
www.thingiverse.com/thing:1677293	Rocket Science -- Canned Air Rocket	NIH 3D Print Exchange
www.thingiverse.com/thing:1663540	Magnetic stirrer from a 80 mm fan	NIH 3D Print Exchange
www.thingiverse.com/thing:1661962	Printable \"Precision\" Measuring Tools	NIH 3D Print Exchange
www.thingiverse.com/thing:1660555	Lab plate vortex/shaker from a 140 mm fan	NIH 3D Print Exchange
www.thingiverse.com/thing:1646999	OMIS: the Open Millifluidic Inquiry System	NIH 3D Print Exchange
www.thingiverse.com/thing:1646823	CRISPR / CAS9 Restriction enzyme set	NIH 3D Print Exchange
www.thingiverse.com/thing:1646076	Condenser, Customizable	NIH 3D Print Exchange
www.thingiverse.com/thing:1644388	Small cable organizer for electronic lab	NIH 3D Print Exchange
www.thingiverse.com/thing:1639824	Slide Caliper Simple	NIH 3D Print Exchange
www.thingiverse.com/thing:1635717	Dual Extrusion DNA Tiles	NIH 3D Print Exchange
www.thingiverse.com/thing:1627472	PCR tube to 1.5 mL tube adapter	NIH 3D Print Exchange
www.thingiverse.com/thing:1616887	Blade for optical chopper (customizable)	NIH 3D Print Exchange
www.thingiverse.com/thing:1588776	Microcentrifuge Tube Carrier (1,5mL & 2mL Eppendorf)	NIH 3D Print Exchange
www.thingiverse.com/thing:1565888	Educational Force Sensor + Lab Exercises	NIH 3D Print Exchange
www.thingiverse.com/thing:1552213	Langmuir Dipper	NIH 3D Print Exchange
www.thingiverse.com/thing:1546334	Flower_Vase	NIH 3D Print Exchange
www.thingiverse.com/thing:1535959	\"μLab\" - Microfluidic 3D Printed Lab-on-a-Chip Technology	NIH 3D Print Exchange
www.thingiverse.com/thing:1504643	FPV Micro Drone Quadcopter BeanCopter V5	NIH 3D Print Exchange
www.thingiverse.com/thing:1490539	PCR tube freezerbox holder	NIH 3D Print Exchange
www.thingiverse.com/thing:1485384	Flat Pack Test Tube Rack	NIH 3D Print Exchange
www.thingiverse.com/thing:1439754	Stir Stick for Microscale Chemistry	NIH 3D Print Exchange
www.thingiverse.com/thing:1430769	Plant cell Chloroplast model	NIH 3D Print Exchange
www.thingiverse.com/thing:1425751	Funnel Support for ring stand	NIH 3D Print Exchange
www.thingiverse.com/thing:1422143	Tool Holding Block	NIH 3D Print Exchange
www.thingiverse.com/thing:1389077	Schematix Lab Power Supply parts (youtube)	NIH 3D Print Exchange
www.thingiverse.com/thing:1388544	Dragon Genetics	NIH 3D Print Exchange
www.thingiverse.com/thing:1388295	16 well multichannel comb	NIH 3D Print Exchange
www.thingiverse.com/thing:1377957	DNA / RNA Amino Acid expansion set	NIH 3D Print Exchange
www.thingiverse.com/thing:1364384	Test Tube Bed for Drawer	NIH 3D Print Exchange
www.thingiverse.com/thing:1349312	Small 50 mL and 15 mL tube rack	NIH 3D Print Exchange
www.thingiverse.com/thing:1349230	Centrifuge adapters for 0.5 mL and 1.7 mL tubes to fit into 15 mL tube slots	NIH 3D Print Exchange
www.thingiverse.com/thing:1346188	Electrophoresis Comb	NIH 3D Print Exchange
www.thingiverse.com/thing:1328648	DNA / RNA Manipulative Display Set V2	NIH 3D Print Exchange
www.thingiverse.com/thing:1324906	Seed cutter	NIH 3D Print Exchange
www.thingiverse.com/thing:1321230	DNA Gene editing / restriction enzyme expansion set.	NIH 3D Print Exchange
www.thingiverse.com/thing:1317757	Vial holder for stirring multiple vials on lab stirrer/hotplate	NIH 3D Print Exchange
www.thingiverse.com/thing:1317649	Pneumatic NMR tube spinner	NIH 3D Print Exchange
www.thingiverse.com/thing:1304176	DNA Restriction Enzymes Expansion Set #MakerEdChallenge	NIH 3D Print Exchange
www.thingiverse.com/thing:1303678	96 Well Tray	NIH 3D Print Exchange
www.thingiverse.com/thing:1302039	Bottle Rack for Lab	NIH 3D Print Exchange
www.thingiverse.com/thing:1301771	Western Blot Hinged Box	NIH 3D Print Exchange
www.thingiverse.com/thing:1282936	Amino Acids Expansion Set	NIH 3D Print Exchange
www.thingiverse.com/thing:1275475	Electrophoresis Comb Designer	NIH 3D Print Exchange
www.thingiverse.com/thing:1259352	DNA / RNA Manipulatives	NIH 3D Print Exchange
www.thingiverse.com/thing:1233383	Small 35 mL dual wall vessel for liquid nitrogen	NIH 3D Print Exchange
www.thingiverse.com/thing:1227165	Frankenstein Light Switch - Revisited	NIH 3D Print Exchange
www.thingiverse.com/thing:1226076	Operant Conditioning Chamber	NIH 3D Print Exchange
www.thingiverse.com/thing:1205671	Thin Layer Chromatography	NIH 3D Print Exchange
www.thingiverse.com/thing:1205032	U tube Manometer	NIH 3D Print Exchange
www.thingiverse.com/thing:1201466	Introduction to Parametric Customization	NIH 3D Print Exchange
www.thingiverse.com/thing:1175415	F.Lab\'s DIYbio Magnetic Stirrer	NIH 3D Print Exchange
www.thingiverse.com/thing:1175393	F.Lab\'s DIYbio Centrifuge	NIH 3D Print Exchange
www.thingiverse.com/thing:1167460	C. elegans injection needle holder	NIH 3D Print Exchange
www.thingiverse.com/thing:1147422	DIYbio Tube Block	NIH 3D Print Exchange
www.thingiverse.com/thing:1147399	DIYbio Centrifuge	NIH 3D Print Exchange
www.thingiverse.com/thing:1141821	Beaker Lid 60mm	NIH 3D Print Exchange
www.thingiverse.com/thing:1132124	Lab Equipment Clamp	NIH 3D Print Exchange
www.thingiverse.com/thing:1114625	Microscope slide holder	NIH 3D Print Exchange
www.thingiverse.com/thing:1102629	Customizable conical tube stand (cheap DIY measuring cylinders)	NIH 3D Print Exchange
www.thingiverse.com/thing:1094207	Parametric Test Tube Rack	NIH 3D Print Exchange
www.thingiverse.com/thing:1085472	Smartphone Photo Studio for #3DBenchy and tiny stuff	NIH 3D Print Exchange
www.thingiverse.com/thing:1080923	Triangular Based Pyramid Eppendorf Holder (58 holders)	NIH 3D Print Exchange
www.thingiverse.com/thing:1009990	Mass Spec Workstation	NIH 3D Print Exchange
www.thingiverse.com/thing:1005879	Micro- Microscope	NIH 3D Print Exchange
www.thingiverse.com/thing:961176	Cable management Hive	NIH 3D Print Exchange
www.thingiverse.com/thing:955795	Eppi Vortexer AND Rotor Adapter	NIH 3D Print Exchange
www.thingiverse.com/thing:951975	Eppendorf (microcentrifuge) tube vortex adapter	NIH 3D Print Exchange
www.thingiverse.com/thing:946640	Hand-Crank Centrifuge - Science Equipment	NIH 3D Print Exchange
www.thingiverse.com/thing:943592	Parametric Conical Tube Holder	NIH 3D Print Exchange
www.thingiverse.com/thing:936287	96 Well Platereader Adapter	NIH 3D Print Exchange
www.thingiverse.com/thing:923725	Rat Nose Cone	NIH 3D Print Exchange
www.thingiverse.com/thing:923662	Density and Buoyancy Investigations	NIH 3D Print Exchange
www.thingiverse.com/thing:912565	Cuvette holder	NIH 3D Print Exchange
www.thingiverse.com/thing:908929	Organic Chemistry Lab Stencil Business Card	NIH 3D Print Exchange
www.thingiverse.com/thing:905172	The 100 $ lab: Fluorescence microscope & behavioural tracker for optogenetics	NIH 3D Print Exchange
www.thingiverse.com/thing:893490	multiplex culture tube lid	NIH 3D Print Exchange
www.thingiverse.com/thing:893475	Agar plate sectoring stencil/template	NIH 3D Print Exchange
www.thingiverse.com/thing:876457	terraPin Kaiju 6x18 Pinhole Gamera	NIH 3D Print Exchange
www.thingiverse.com/thing:868944	Baby Chick Water Bottle Dish	NIH 3D Print Exchange
www.thingiverse.com/thing:789126	ATX POWER SUPPLY	NIH 3D Print Exchange
www.thingiverse.com/thing:769708	Electrophoresis Practice Well Comb	NIH 3D Print Exchange
www.thingiverse.com/thing:766771	Replacement Eppendorf tube holder for lab rotator	NIH 3D Print Exchange
www.thingiverse.com/thing:766711	SEEDStack - Open 3D printable seed/sprout system	NIH 3D Print Exchange
www.thingiverse.com/thing:761900	Customisable Tube Rack	NIH 3D Print Exchange
www.thingiverse.com/thing:746915	The Cheapest Whiteboard - By Atomic Lab	NIH 3D Print Exchange
www.thingiverse.com/thing:738825	lab power supply 3.3v/5v/12v with power pc - alim d\'atelier avec un alim de pc	NIH 3D Print Exchange
www.thingiverse.com/thing:737674	circular array	NIH 3D Print Exchange
www.thingiverse.com/thing:714312	Folding DNA model kit.	NIH 3D Print Exchange
www.thingiverse.com/thing:710861	Tortilla/Taco press	NIH 3D Print Exchange
www.thingiverse.com/thing:708666	Lab ATX power supply skeleton case	NIH 3D Print Exchange
www.thingiverse.com/thing:680824	Microscope slide cover holder	NIH 3D Print Exchange
www.thingiverse.com/thing:679823	Ponified Mixed Eppendorf Tray	NIH 3D Print Exchange
www.thingiverse.com/thing:670840	The core structural component of lab vortex	NIH 3D Print Exchange
www.thingiverse.com/thing:666831	4 Pipette Shelf Holder	NIH 3D Print Exchange
www.thingiverse.com/thing:655308	Lab Hooks - push and twist to lock Ø8mm Aluminium Slot Section	NIH 3D Print Exchange
www.thingiverse.com/thing:651117	SmartrapCore	NIH 3D Print Exchange
www.thingiverse.com/thing:649830	Laboratory Scoop Small	NIH 3D Print Exchange
www.thingiverse.com/thing:640656	Rat Feeding Tray Unfinished	NIH 3D Print Exchange
www.thingiverse.com/thing:637773	Test Lab Hooks - for Aluminium Section	NIH 3D Print Exchange
www.thingiverse.com/thing:622009	22mL Test Tube holder	NIH 3D Print Exchange
www.thingiverse.com/thing:610998	ATX Powersupply quick lab connector	NIH 3D Print Exchange
www.thingiverse.com/thing:588044	Height adjustable pipette stand	NIH 3D Print Exchange
www.thingiverse.com/thing:572288	Volumetric pipette stand	NIH 3D Print Exchange
www.thingiverse.com/thing:562832	Converted Auto Pipetter to 3D Printer	NIH 3D Print Exchange
www.thingiverse.com/thing:537625	Height adjustable pipette stand	NIH 3D Print Exchange
www.thingiverse.com/thing:534894	Vortex Mixer	NIH 3D Print Exchange
www.thingiverse.com/thing:533205	Wafer Tweezer	NIH 3D Print Exchange
www.thingiverse.com/thing:528151	Lab Key ID	NIH 3D Print Exchange
www.thingiverse.com/thing:511981	Linear actuator	NIH 3D Print Exchange
www.thingiverse.com/thing:511577	Cuvette holder 10 mm x 10 mm	NIH 3D Print Exchange
www.thingiverse.com/thing:503608	Parametric Picosquito 96-well plate holder	NIH 3D Print Exchange
www.thingiverse.com/thing:501520	DIY Midi Gelbox	NIH 3D Print Exchange
www.thingiverse.com/thing:475841	Open source syringe pump	NIH 3D Print Exchange
www.thingiverse.com/thing:472463	Saber-Toothed Cat Skull	NIH 3D Print Exchange
www.thingiverse.com/thing:443240	DIYBIO Microscope Slide Holder	NIH 3D Print Exchange
www.thingiverse.com/thing:441822	Pax Instruments T400 Temperature Datalogger	NIH 3D Print Exchange
www.thingiverse.com/thing:436057	Pipette Stand	NIH 3D Print Exchange
www.thingiverse.com/thing:433006	3D Printed XYZ Table	NIH 3D Print Exchange
www.thingiverse.com/thing:403031	Bottle opener	NIH 3D Print Exchange
www.thingiverse.com/thing:398548	Parts Tray Drawers	NIH 3D Print Exchange
www.thingiverse.com/thing:386755	Customizable corn sheller	NIH 3D Print Exchange
www.thingiverse.com/thing:385308	RPi-microscope for histology with focus-drive and XY stage	NIH 3D Print Exchange
www.thingiverse.com/thing:359355	Separa tuorlo - Strumento di tecnologia assistiva per non vedenti	NIH 3D Print Exchange
www.thingiverse.com/thing:320532	1 Cubic Centimeter Scoop	NIH 3D Print Exchange
www.thingiverse.com/thing:319772	Magnetic 1.5 mL tube rack/stand for IPs, etc.	NIH 3D Print Exchange
www.thingiverse.com/thing:303187	OpenOrbital - parametric orbital shaker	NIH 3D Print Exchange
www.thingiverse.com/thing:282556	Autostainer for Biological Specimens 3D Printed USB Powered	NIH 3D Print Exchange
www.thingiverse.com/thing:280004	PhoneScope - customizable	NIH 3D Print Exchange
www.thingiverse.com/thing:277476	Webcam Microscope Stage	NIH 3D Print Exchange
www.thingiverse.com/thing:273643	Open PCR - Body	NIH 3D Print Exchange
www.thingiverse.com/thing:257928	Smart phone spectrometer cuvette holder	NIH 3D Print Exchange
www.thingiverse.com/thing:257254	Rack for Biropettes, Customizable	NIH 3D Print Exchange
www.thingiverse.com/thing:255519	Biropette: customisable, high precision pipette.	NIH 3D Print Exchange
www.thingiverse.com/thing:242777	Flexible slide molds and stretch kit	NIH 3D Print Exchange
www.thingiverse.com/thing:239105	Parametric 3 axis manipulator - optional servo mounts*	NIH 3D Print Exchange
www.thingiverse.com/thing:238694	Lab cable hanger	NIH 3D Print Exchange
www.thingiverse.com/thing:214466	Raspberry Pi Camera to Microscope Adapter	NIH 3D Print Exchange
www.thingiverse.com/thing:208430	Stage axis - with parametric motor mount	NIH 3D Print Exchange
www.thingiverse.com/thing:203734	Modular stage axis, manual	NIH 3D Print Exchange
www.thingiverse.com/thing:192052	Lab Magnetic Stirrer Project Box	NIH 3D Print Exchange
www.thingiverse.com/thing:185120	PegStats	NIH 3D Print Exchange
www.thingiverse.com/thing:182640	Open-Source Lab Book	NIH 3D Print Exchange
www.thingiverse.com/thing:172145	Vial holder	NIH 3D Print Exchange
www.thingiverse.com/thing:159052	Laboratory Pipette	NIH 3D Print Exchange
www.thingiverse.com/thing:153334	Hanging Pipette Holder	NIH 3D Print Exchange
www.thingiverse.com/thing:144838	DIY Linear Translational Stage - Micrometer resolution	NIH 3D Print Exchange
www.thingiverse.com/thing:125904	PublicLaboratory Mobile Spectrometer v4.0	NIH 3D Print Exchange
www.thingiverse.com/thing:125428	Public Lab Smartphone Spectrometer v4	NIH 3D Print Exchange
www.thingiverse.com/thing:119443	Open Source Temperature Controller Case	NIH 3D Print Exchange
www.thingiverse.com/thing:116610	PublicLaboratory Mobile Spectrometer v3.1	NIH 3D Print Exchange
www.thingiverse.com/thing:109134	Arduino Mobile Lab 3.0	NIH 3D Print Exchange
www.thingiverse.com/thing:109040	CellStruder v1	NIH 3D Print Exchange
www.thingiverse.com/thing:105723	Customizable Perforated Cylindrical Plate	NIH 3D Print Exchange
www.thingiverse.com/thing:105714	Customizable Square Array of Cylinders	NIH 3D Print Exchange
www.thingiverse.com/thing:103589	DNA Gel Electrophoresis Box, Gel Tray and Comp	NIH 3D Print Exchange
www.thingiverse.com/thing:92355	A Printable Microscope Smartphone Adapter	NIH 3D Print Exchange
www.thingiverse.com/thing:91209	Recycling Pipette Stand	NIH 3D Print Exchange
www.thingiverse.com/thing:81145	Microscope adapter for camera	NIH 3D Print Exchange
www.thingiverse.com/thing:79430	96 well plate / 0.2 mL strip tube Magnet Rack	NIH 3D Print Exchange
www.thingiverse.com/thing:79424	Magnetic Rack for 8, 1.5mL Tubes	NIH 3D Print Exchange
www.thingiverse.com/thing:77450	A Fully Printable Microscope	NIH 3D Print Exchange
www.thingiverse.com/thing:75991	Enzyme Dispenser Mechanism	NIH 3D Print Exchange
www.thingiverse.com/thing:74502	Adjustable Volume Straw Pipette (simpler plunger)	NIH 3D Print Exchange
www.thingiverse.com/thing:73910	Lab-on-an-Arduino Spectral Absorbance Shield aka Optical Density Meter	NIH 3D Print Exchange
www.thingiverse.com/thing:67466	USB Microscope Stand	NIH 3D Print Exchange
www.thingiverse.com/thing:66151	A Straw Pipette Stand	NIH 3D Print Exchange
www.thingiverse.com/thing:64977	Adjustable Volume Straw Pipette	NIH 3D Print Exchange
www.thingiverse.com/thing:60412	Modular Microcentrifuge Tube Ice Rack System	NIH 3D Print Exchange
www.thingiverse.com/thing:59344	Universal Microscope Phone Adapter	NIH 3D Print Exchange
www.thingiverse.com/thing:54619	Replacement Roller for Antique Tape Dispenser	NIH 3D Print Exchange
www.thingiverse.com/thing:54180	RecycleBot v2.3 Controls	NIH 3D Print Exchange
www.thingiverse.com/thing:49934	PublicLaboratory Mobile Spectrometer v3.0	NIH 3D Print Exchange
www.thingiverse.com/thing:35844	16-well gel electrophoresis combs	NIH 3D Print Exchange
www.thingiverse.com/thing:32839	The Folding Arduino Lab	NIH 3D Print Exchange
www.thingiverse.com/thing:32586	Boat for 10mm glass knife	NIH 3D Print Exchange
www.thingiverse.com/thing:30744	Bench Supply Panel	NIH 3D Print Exchange
www.thingiverse.com/thing:30491	Open-source Optical Rail Mount for OpenBeam	NIH 3D Print Exchange
www.thingiverse.com/thing:28447	Hose Clamp - Pinch Valve	NIH 3D Print Exchange
www.thingiverse.com/thing:28442	Glass Microscope Slide Stand	NIH 3D Print Exchange
www.thingiverse.com/thing:28121	Parametric open-source chopper wheel	NIH 3D Print Exchange
www.thingiverse.com/thing:28078	Open-source laser polymer welding system	NIH 3D Print Exchange
www.thingiverse.com/thing:24383	Agar plate	NIH 3D Print Exchange
www.thingiverse.com/thing:20189	Articulated Floor Plinth	NIH 3D Print Exchange
www.thingiverse.com/thing:17984	Vac box 1.0	NIH 3D Print Exchange
www.thingiverse.com/thing:17343	DNA Playset	NIH 3D Print Exchange
www.thingiverse.com/thing:16842	3inch hose attachment	NIH 3D Print Exchange
www.thingiverse.com/thing:12948	RecycleBot v2.2	NIH 3D Print Exchange
www.thingiverse.com/thing:12390	Centrifuge attachment	NIH 3D Print Exchange
www.thingiverse.com/thing:11621	standard 96-well microtiter plate	NIH 3D Print Exchange
www.thingiverse.com/thing:10617	RepRap Spinning Bowl	NIH 3D Print Exchange
www.thingiverse.com/thing:8504	Centrifuge Tube Holder	NIH 3D Print Exchange
www.thingiverse.com/thing:5485	Easy DIY hydroponics kit	NIH 3D Print Exchange
www.thingiverse.com/thing:5045	Open Source Orbital Shaker	NIH 3D Print Exchange
www.thingiverse.com/thing:3632	Replacement Tabs for Biometra PCR Machine	NIH 3D Print Exchange
www.thingiverse.com/thing:2493	Interesting Geared Device	NIH 3D Print Exchange
www.thingiverse.com/thing:2311	Swiss Army Tube Block of Science V.1 (SATBOS)	NIH 3D Print Exchange
www.thingiverse.com/thing:2048	Dremel Station	NIH 3D Print Exchange
www.thingiverse.com/thing:1822	Clean Room Inlet Fan/Filter	NIH 3D Print Exchange
www.thingiverse.com/thing:1694	HobbyGel - The Parameterised, Makerbot-Printable Gel Casting Kit	NIH 3D Print Exchange
www.thingiverse.com/thing:1483	DremelFuge - A One-Piece Centrifuge for Rotary Tools	NIH 3D Print Exchange
www.thingiverse.com/thing:1482	1.5ml Eppie, Parameterised	NIH 3D Print Exchange
www.thingiverse.com/thing:985	Lab Gel Boat and Comb	NIH 3D Print Exchange
www.thingiverse.com/thing:920	Metal Extruder and Syringe Pump	NIH 3D Print Exchange
