# Supplementary material for: Toward an open‐source 3D‐printable laboratory
Source: Appl Plant Sci. 2024 Jan 18;12(1):e11562. doi: 10.1002/aps3.11562 (PMC10873812; doi:10.1002/aps3.11562)
Supplement: Supplementary file 4 — Appendix S4. 3D‐printable lab equipment found on common 3D print design repositories used by the authors during validation of the COBLE system. [file APS3-12-e11562-s002.xlsx]

## Sheet: Supplementary Table 1
McNair et al.—Applications in Plant Sciences 2024 12(1)—Data Supplement S4
DOI 10.1002/aps3.11562
Appendix S4. 3D-printable lab equipment found on common 3D print design repositories used by the authors during validation of the COBLE system. Cost and required filament based upon 40% infill print settings. Bill of materials are for non-printable parts required for the design.
Equipment	3D Printed Version	Cost	Retail Cost	Savings Range	Filament Used (grams)	Notes	Bill of Materials	Links
Tissue Grinder	2x Gear Grinder v2 (only for dry tissue, print at 100% infill)	5	2000	1995	120g	Dry Material Mill Grinders	3, 15mm M3 screws	https://www.thingiverse.com/thing:2654215
Weigh Scale	Bluetooth Scale	48	125	77	94.62g		Sparkfun Mini Load Cell – 500g Straight Bar	https://www.prusaprinters.org/prints/36112-diy-bluetooth-coffeeespresso-scale
							Sparkfun ESP32 Thing
							5kg Load Cell comb
							I2C OLED Display Module
							Resistors
							Battery Springs
Tube Holders	Swiss Army Block	10	$82/block	72	268.63g		N/A	https://www.thingiverse.com/thing:2311
	Numbered Block	2	$7/block	5	45.38g		N/A	https://www.thingiverse.com/thing:2984982
	Solid Block	$3-$15	$15/block	$0-$12	57.62g-419.26g		N/A	https://www.thingiverse.com/thing:2769349
	Millenium Falcon-tube Rack	4	N/A	4	88.12g		N/A	https://www.thingiverse.com/thing:3736315
Tabletop Power Supply	Mini Lab Bench Variable Power Supply	78	$187-$890	$109-$812	227.17g		PC Power Cord (NEMA 5-15P to IEC 60320 C13)	https://www.thingiverse.com/thing:3831773
							UCTRONICS DC 6-55v to 0-50V 5A Step Down Power Supply
							SPDT Power Switch
							5.5mmx2.1mm 3 pin PCB DC Power Jack
							80x80x15mm 12v brushless fan
							LM2596 DC-DC Step Down Volt Regulator
							4mm Banana Plug Socket Connector
							AC-DC Switching Power Module
							XT60 Connector
							Male Power Socket with Fuse Switch 10A 250V 3 Pin
							300V 10A PCB Mount Screw Terminal
							DC Connector Power Jack
Micropipette	Biropipette	3	$155-$885	$152-$882	37.83g		Ballpoint Pen Cartridge	https://www.thingiverse.com/thing:255519
Tip Sorters & Tip Box	200 uL tips	10	50	40	258.75g	works okay but the sorter ridges are very fragile	N/A	https://www.thingiverse.com/thing:4268044
	10 uL tips	9	90	81	249.31g	Retail equivalent is pre-sorted pipette tips	N/A	https://www.thingiverse.com/thing:4256563
Pipette Stands	Biropipette Stand	3	77	74			N/A	https://www.thingiverse.com/thing:257254
	Rotating Stand	21	157	136			N/A	https://www.thingiverse.com/thing:2487363
	Electric Pipette Stand	13	47	34			N/A	https://www.thingiverse.com/thing:2981205
Supplemental Table 1
3D Printable lab equipment found on common 3D print design repositories. Required filament based upon 40% infill. Bill of materials are for non-printable parts required for the design.
